# Supplementary material for: Acyloxyacyl hydrolase regulates microglia-mediated pelvic pain
Source: PLoS One. 2022 Aug 18;17(8):e0269140. doi: 10.1371/journal.pone.0269140 (PMC9387837; doi:10.1371/journal.pone.0269140)
Supplement: S2 File — (XLSX) [file pone.0269140.s005.xlsx]

## Sheet: PFC WT-15
#Branches	#Junctions	#End-point voxels	#Junction voxels	#Slab voxels	Average Branch Length	#Triple Points	#Quadruple Points	Maximum Branch Length
114	57	48	200	1312	4.692	48	9	22.663
98	49	42	158	1118	4.531	43	5	18.588
57	30	23	100	626	4.399	29	1	11.279
43	21	21	69	480	4.409	19	2	11.84
36	18	18	52	393	4.331	18	0	16.702
31	15	16	46	366	4.676	14	1	18.077
29	13	16	48	340	4.629	10	3	16.241
35	18	16	47	395	4.404	18	0	15.76
35	18	16	54	350	3.997	18	0	9.975
31	14	15	51	390	5.036	9	5	16.843
30	15	15	40	357	4.577	15	0	13.986
27	13	15	44	261	3.999	13	0	12.732
29	14	15	40	313	4.236	13	1	8.451
23	10	14	39	266	4.593	8	2	11.84
29	15	13	46	331	4.563	15	0	17.695
26	13	13	34	280	4.224	13	0	16.042
28	14	13	45	311	4.567	13	1	15.951
25	12	13	41	239	3.959	11	1	10.427
31	16	13	53	318	4.199	15	1	9.535
26	13	13	43	236	3.731	13	0	8.592
22	11	11	38	207	3.863	11	0	13.625
17	8	10	25	218	5.064	8	0	18.808
25	13	10	42	277	4.434	12	1	16.752
20	10	10	35	202	4.138	10	0	12.903
20	10	10	26	242	4.646	10	0	11.81
20	10	10	27	255	4.808	10	0	11.59
16	7	10	21	187	4.531	6	1	11.208
22	11	9	36	283	4.989	10	0	18.517
17	8	9	27	281	6.262	7	1	18.326
15	7	9	24	141	3.903	7	0	14.036
14	6	9	21	149	4.26	5	1	13.916
17	8	9	29	189	4.514	7	1	13.845
20	10	9	31	171	3.624	9	1	13.235
15	7	9	20	188	4.977	7	0	11.229
18	9	9	26	219	4.712	9	0	10.988
14	6	9	19	160	4.571	5	1	10.556
15	7	9	24	163	4.317	7	0	9.514
14	6	9	25	199	5.569	5	1	9.294
15	7	9	22	178	4.721	7	0	9.173
16	7	9	23	159	3.984	5	2	8.571
14	6	9	22	111	3.391	5	1	6.827
13	6	8	17	204	6.043	6	0	19.219
12	5	8	15	137	4.484	4	1	15.056
13	6	8	20	148	4.626	6	0	11.329
12	5	8	17	108	3.762	4	1	8.401
13	6	8	17	84	2.73	6	0	7.99
21	11	8	38	124	2.755	10	1	5.714
10	4	7	15	92	3.921	3	1	9.775
11	5	7	12	123	4.339	5	0	9.344
12	5	7	24	124	4.508	3	2	9.179
14	7	7	25	128	3.797	7	0	8.401
10	4	7	17	81	3.464	3	1	7.047
13	6	7	24	93	3.344	5	1	6.557
11	5	7	21	66	2.788	5	0	6.536
10	4	7	10	68	2.827	3	1	6.125
10	4	7	15	69	3.044	3	1	5.169
11	5	6	13	154	5.2	4	1	17.724
11	5	6	18	121	4.385	4	1	10.727
9	4	6	11	86	3.744	4	0	10.095
9	4	6	11	82	3.62	4	0	9.755
9	4	6	14	65	3.222	4	0	9.514
8	3	6	10	102	4.914	2	1	9.394
9	4	6	12	73	3.469	4	0	7.84
9	4	6	13	50	2.504	4	0	7.77
9	4	6	10	90	3.873	4	0	7.599
12	6	6	18	102	3.62	6	0	7.188
9	4	6	8	57	2.595	4	0	6.026
6	2	5	10	136	8.255	1	1	18.784
7	3	5	9	92	4.935	3	0	16.731
7	3	5	5	91	4.841	3	0	12.803
7	3	5	6	107	5.736	3	0	11.931
7	3	5	10	94	5.122	3	0	11.449
6	2	5	10	43	3.357	1	1	11.108
7	3	5	9	97	5.308	3	0	10.938
6	2	5	12	82	5.634	1	1	10.233
9	4	5	16	90	4.241	3	1	9.294
7	3	5	7	84	4.582	3	0	9.173
7	3	5	8	70	4.093	3	0	8.953
7	3	5	11	65	3.769	3	0	8.762
7	3	5	11	68	3.87	3	0	8.351
7	3	5	10	59	3.496	3	0	8.181
7	3	5	10	70	3.987	3	0	8.11
13	7	5	24	82	2.921	7	0	7.82
7	3	5	8	59	3.465	3	0	7.599
7	3	5	12	50	3.119	3	0	7.238
7	3	5	12	54	3.357	3	0	7.118
10	5	5	17	84	3.546	5	0	6.948
7	3	5	9	73	4.294	3	0	6.848
7	3	5	7	51	3.108	3	0	5.544
7	3	5	8	45	2.756	3	0	5.203
7	3	5	13	42	2.873	3	0	4.742
7	3	5	8	25	1.812	3	0	3.268
7	3	5	7	36	2.175	3	0	3.268
7	3	5	10	25	1.843	3	0	2.566
9	4	4	13	220	9.034	2	2	21.113
7	3	4	13	170	8.87	2	1	19.9
5	2	4	6	81	6.268	2	0	15.901
5	2	4	6	97	7.222	2	0	14.497
4	1	4	7	50	5.004	0	1	13.484
5	2	4	4	95	6.869	2	0	13.193
7	3	4	10	53	3.119	2	1	13.143
4	1	4	5	73	6.88	0	1	12.803
4	1	4	6	40	4.133	0	1	11.208
5	2	4	6	72	5.817	2	0	11.129
5	2	4	5	77	5.592	2	0	10.747
4	1	4	4	42	4.464	0	1	10.357
5	2	4	7	59	4.638	2	0	9.946
5	2	4	6	43	3.481	2	0	9.755
5	2	4	7	60	4.782	2	0	9.584
7	3	4	11	104	5.785	2	1	9.273
5	2	4	5	54	4.159	2	0	9.123
5	2	4	5	64	4.764	2	0	8.933
5	2	4	7	63	4.967	2	0	8.933
5	2	4	8	66	5.454	2	0	8.712
5	2	4	8	51	4.231	2	0	8.251
5	2	4	7	44	3.876	2	0	8.031
4	1	4	5	41	4.471	0	1	7.94
5	2	4	6	48	3.723	2	0	7.529
5	2	4	7	39	3.33	2	0	7.309
5	2	4	6	42	3.471	2	0	7.288
5	2	4	8	53	4.289	2	0	7.068
5	2	4	8	32	2.909	2	0	6.898
5	2	4	8	50	4.09	2	0	6.848
7	3	4	13	79	4.593	2	1	6.827
5	2	4	5	58	4.271	2	0	6.657
5	2	4	4	45	3.698	2	0	5.976
4	1	4	8	26	3.097	0	1	5.972
5	2	4	4	54	4.076	2	0	5.855
5	2	4	6	42	3.399	2	0	5.785
4	1	4	4	28	3.115	0	1	5.664
5	2	4	8	46	3.964	2	0	5.324
5	2	4	2	39	2.968	2	0	5.253
4	1	4	7	22	2.663	0	1	5.133
5	2	4	4	23	2.009	2	0	4.963
5	2	4	8	29	2.711	2	0	4.913
4	1	4	4	25	2.742	0	1	4.481
5	2	4	4	22	1.999	2	0	4.431
5	2	4	5	28	2.406	2	0	4.431
5	2	4	5	41	3.138	2	0	4.311
5	2	4	7	31	2.697	2	0	4.041
4	1	4	5	26	2.862	0	1	3.438
5	2	4	7	24	2.242	2	0	3.389
5	2	4	5	27	2.276	2	0	3.389
5	2	4	5	20	1.917	2	0	3.218
5	2	4	5	20	1.869	2	0	3.027
5	2	4	7	23	2.28	2	0	2.687
5	2	4	6	16	1.646	2	0	2.566
3	1	3	4	74	9.277	1	0	18.197
3	1	3	5	57	7.205	1	0	16.121
5	2	3	5	56	4.12	1	1	15.639
3	1	3	1	60	6.747	1	0	14.236
3	1	3	5	45	5.761	1	0	12.562
3	1	3	3	57	6.971	1	0	12.442
3	1	3	1	52	6.453	1	0	12.392
3	1	3	3	43	5.494	1	0	12.342
3	1	3	4	55	6.754	1	0	12.201
3	1	3	1	53	5.988	1	0	11.889
3	1	3	1	42	5.284	1	0	11.64
3	1	3	3	50	6.253	1	0	11.349
3	1	3	3	55	6.697	1	0	10.627
3	1	3	4	50	6.711	1	0	10.598
3	1	3	4	36	4.615	1	0	10.577
3	1	3	3	51	6.35	1	0	10.577
3	1	3	3	54	6.921	1	0	10.527
3	1	3	3	29	3.776	1	0	9.925
3	1	3	4	29	3.833	1	0	9.805
3	1	3	3	41	5.019	1	0	9.564
6	3	3	11	87	5.736	3	0	9.464
3	1	3	4	58	7.148	1	0	9.464
3	1	3	1	47	5.608	1	0	9.414
3	1	3	4	35	4.495	1	0	9.344
3	1	3	4	27	3.582	1	0	9.344
3	1	3	4	43	5.414	1	0	9.244
5	2	3	5	52	3.936	1	1	9.223
3	1	3	5	35	4.672	1	0	9.053
3	1	3	3	51	6.39	1	0	8.712
3	1	3	3	39	4.946	1	0	8.642
3	1	3	3	43	5.695	1	0	8.542
3	1	3	3	44	5.551	1	0	8.422
3	1	3	4	28	3.84	1	0	8.301
3	1	3	3	42	5.277	1	0	8.301
3	1	3	5	29	3.93	1	0	8.231
3	1	3	1	42	5.003	1	0	8.06
3	1	3	3	24	3.011	1	0	7.749
3	1	3	3	26	3.526	1	0	7.429
3	1	3	3	34	4.261	1	0	7.359
3	1	3	4	39	5.083	1	0	7.359
5	2	3	6	36	2.915	1	1	7.338
3	1	3	3	40	5.324	1	0	7.309
3	1	3	4	28	3.8	1	0	7.309
3	1	3	4	30	4.05	1	0	7.238
3	1	3	4	39	5.123	1	0	7.188
6	3	3	11	58	3.95	3	0	7.188
3	1	3	1	36	4.18	1	0	7.168
3	1	3	4	43	5.711	1	0	7.138
3	1	3	3	36	4.575	1	0	7.068
3	1	3	1	32	3.753	1	0	6.997
3	1	3	4	28	4.017	1	0	6.968
3	1	3	3	36	4.535	1	0	6.948
6	3	3	9	34	2.53	3	0	6.827
3	1	3	3	31	4.171	1	0	6.557
5	2	3	6	35	2.905	1	1	6.536
3	1	3	4	32	4.084	1	0	6.536
3	1	3	3	45	5.648	1	0	6.487
3	1	3	4	31	4.308	1	0	6.487
3	1	3	4	25	3.365	1	0	6.416
3	1	3	3	31	4.09	1	0	6.316
3	1	3	3	39	5.026	1	0	6.316
3	1	3	3	38	4.809	1	0	6.296
3	1	3	4	26	3.703	1	0	6.196
3	1	3	3	24	3.533	1	0	6.146
3	1	3	3	21	2.961	1	0	6.075
3	1	3	3	29	3.776	1	0	5.955
3	1	3	3	28	3.639	1	0	5.955
3	1	3	1	23	3.001	1	0	5.735
3	1	3	3	30	3.793	1	0	5.714
5	2	3	8	42	3.505	1	1	5.714
3	1	3	1	36	4.461	1	0	5.494
3	1	3	1	25	3.034	1	0	5.424
3	1	3	3	26	3.486	1	0	5.374
3	1	3	4	23	3.332	1	0	5.324
3	1	3	1	26	3.292	1	0	5.303
3	1	3	3	27	3.582	1	0	5.203
3	1	3	4	23	3.131	1	0	5.133
3	1	3	4	22	3.018	1	0	5.133
3	1	3	4	26	3.623	1	0	5.083
3	1	3	3	24	3.292	1	0	4.963
3	1	3	4	19	2.744	1	0	4.963
3	1	3	1	19	2.831	1	0	4.863
3	1	3	4	24	3.131	1	0	4.842
3	1	3	5	19	3.001	1	0	4.842
3	1	3	4	21	3.041	1	0	4.742
3	1	3	4	15	2.396	1	0	4.622
3	1	3	4	15	2.236	1	0	4.551
3	1	3	4	20	3.001	1	0	4.502
3	1	3	4	20	2.961	1	0	4.381
3	1	3	1	30	3.8	1	0	4.261
3	1	3	1	22	2.784	1	0	4.211
3	1	3	1	19	2.292	1	0	4.19
3	1	3	3	14	2.082	1	0	4.14
3	1	3	1	16	2.219	1	0	4.14
6	3	3	10	43	3.054	3	0	4.09
3	1	3	3	11	1.912	1	0	4.041
3	1	3	4	27	3.462	1	0	4.02
3	1	3	4	13	2.122	1	0	3.97
3	1	3	3	21	3.081	1	0	3.92
3	1	3	4	17	2.75	1	0	3.8
5	2	3	6	15	1.434	1	1	3.729
6	3	3	9	25	1.973	3	0	3.729
3	1	3	4	17	2.67	1	0	3.679
3	1	3	3	22	2.897	1	0	3.559
3	1	3	3	19	2.647	1	0	3.559
3	1	3	4	15	2.276	1	0	3.559
3	1	3	4	14	2.259	1	0	3.509
3	1	3	4	15	2.396	1	0	3.389
3	1	3	3	8	1.501	1	0	3.389
3	1	3	4	12	2.025	1	0	3.389
3	1	3	3	13	2.025	1	0	3.339
3	1	3	3	11	1.831	1	0	3.218
3	1	3	4	16	2.373	1	0	3.148
3	1	3	3	11	1.791	1	0	3.148
3	1	3	3	12	1.968	1	0	3.098
3	1	3	4	13	2.122	1	0	3.098
3	1	3	4	10	1.711	1	0	3.027
3	1	3	3	10	1.654	1	0	2.978
3	1	3	4	15	2.236	1	0	2.978
3	1	3	3	11	1.912	1	0	2.928
3	1	3	4	17	2.59	1	0	2.857
3	1	3	1	6	1.29	1	0	2.757
3	1	3	3	11	1.751	1	0	2.687
3	1	3	1	15	2.186	1	0	2.637
3	1	3	3	13	1.945	1	0	2.566
3	1	3	3	12	1.808	1	0	2.566
3	1	3	4	8	1.597	1	0	2.396
3	1	3	3	9	1.597	1	0	2.396
3	1	3	1	12	1.694	1	0	2.276
3	1	3	1	14	1.888	1	0	2.276
3	1	3	3	6	1.307	1	0	2.226
3	1	3	3	14	2.082	1	0	2.226
3	1	3	5	8	1.574	1	0	2.155
3	1	3	1	17	2.139	1	0	2.155
3	1	3	3	8	1.501	1	0	2.105
3	1	3	4	11	1.888	1	0	2.105
3	1	3	3	8	1.42	1	0	1.985
3	1	3	3	7	1.404	1	0	1.815
3	1	3	3	6	1.267	1	0	1.694
3	1	3	4	6	1.307	1	0	1.524
3	1	3	1	8	1.267	1	0	1.524
3	1	3	1	5	0.993	1	0	1.453
3	1	3	3	3	0.936	1	0	1.404
3	1	3	1	5	0.936	1	0	1.113
1	0	2	0	58	20.282	0	0	20.282
1	0	2	0	50	16.993	0	0	16.993
1	0	2	0	48	16.412	0	0	16.412
1	0	2	0	51	16.08	0	0	16.08
1	0	2	0	48	15.93	0	0	15.93
1	0	2	0	46	15.589	0	0	15.589
1	0	2	0	47	15.398	0	0	15.398
1	0	2	0	42	14.908	0	0	14.908
1	0	2	0	42	14.547	0	0	14.547
1	0	2	0	42	14.306	0	0	14.306
1	0	2	0	39	13.795	0	0	13.795
1	0	2	0	40	13.364	0	0	13.364
1	0	2	0	36	13.284	0	0	13.284
1	0	2	0	37	13.214	0	0	13.214
1	0	2	0	36	12.682	0	0	12.682
1	0	2	0	35	12.392	0	0	12.392
1	0	2	0	33	12.172	0	0	12.172
1	0	2	0	32	11.52	0	0	11.52
1	0	2	0	34	11.258	0	0	11.258
1	0	2	0	33	11.208	0	0	11.208
1	0	2	0	34	10.776	0	0	10.776
1	0	2	0	32	10.677	0	0	10.677
1	0	2	0	30	10.457	0	0	10.457
1	0	2	0	30	10.457	0	0	10.457
1	0	2	0	29	10.166	0	0	10.166
1	0	2	0	31	10.145	0	0	10.145
1	0	2	0	28	10.116	0	0	10.116
1	0	2	0	28	10.116	0	0	10.116
1	0	2	0	28	9.996	0	0	9.996
1	0	2	0	27	9.946	0	0	9.946
1	0	2	0	26	9.775	0	0	9.775
4	2	2	6	32	3.359	2	0	9.634
3	1	2	2	40	4.688	0	1	9.564
1	0	2	0	26	9.414	0	0	9.414
1	0	2	0	24	8.953	0	0	8.953
1	0	2	0	27	8.862	0	0	8.862
1	0	2	0	24	8.833	0	0	8.833
1	0	2	0	24	8.712	0	0	8.712
1	0	2	0	23	8.542	0	0	8.542
1	0	2	0	24	8.472	0	0	8.472
1	0	2	0	23	8.301	0	0	8.301
1	0	2	0	24	8.231	0	0	8.231
1	0	2	0	26	8.21	0	0	8.21
1	0	2	0	25	8.16	0	0	8.16
1	0	2	0	22	8.131	0	0	8.131
1	0	2	0	24	8.11	0	0	8.11
1	0	2	0	24	8.11	0	0	8.11
1	0	2	0	23	8.06	0	0	8.06
1	0	2	0	25	8.04	0	0	8.04
1	0	2	0	22	8.011	0	0	8.011
1	0	2	0	22	8.011	0	0	8.011
1	0	2	0	21	7.961	0	0	7.961
1	0	2	0	22	7.89	0	0	7.89
1	0	2	0	24	7.869	0	0	7.869
1	0	2	0	22	7.77	0	0	7.77
1	0	2	0	23	7.699	0	0	7.699
1	0	2	0	20	7.67	0	0	7.67
1	0	2	0	21	7.599	0	0	7.599
1	0	2	0	21	7.599	0	0	7.599
1	0	2	0	23	7.579	0	0	7.579
1	0	2	0	23	7.579	0	0	7.579
1	0	2	0	20	7.429	0	0	7.429
1	0	2	0	19	7.259	0	0	7.259
1	0	2	0	21	7.238	0	0	7.238
1	0	2	0	20	7.188	0	0	7.188
1	0	2	0	19	7.138	0	0	7.138
1	0	2	0	19	7.138	0	0	7.138
1	0	2	0	21	7.118	0	0	7.118
1	0	2	0	19	7.018	0	0	7.018
1	0	2	0	19	7.018	0	0	7.018
1	0	2	0	18	6.968	0	0	6.968
1	0	2	0	19	6.898	0	0	6.898
1	0	2	0	19	6.898	0	0	6.898
1	0	2	0	18	6.848	0	0	6.848
1	0	2	0	18	6.848	0	0	6.848
1	0	2	0	20	6.827	0	0	6.827
1	0	2	0	19	6.777	0	0	6.777
1	0	2	0	19	6.777	0	0	6.777
1	0	2	0	18	6.727	0	0	6.727
1	0	2	0	18	6.727	0	0	6.727
1	0	2	0	18	6.607	0	0	6.607
1	0	2	0	17	6.557	0	0	6.557
1	0	2	0	18	6.487	0	0	6.487
1	0	2	0	17	6.437	0	0	6.437
1	0	2	0	19	6.416	0	0	6.416
1	0	2	0	19	6.416	0	0	6.416
1	0	2	0	18	6.366	0	0	6.366
1	0	2	0	18	6.246	0	0	6.246
1	0	2	0	18	6.246	0	0	6.246
1	0	2	0	18	6.246	0	0	6.246
1	0	2	0	17	6.196	0	0	6.196
1	0	2	0	17	6.196	0	0	6.196
1	0	2	0	18	6.125	0	0	6.125
1	0	2	0	18	6.125	0	0	6.125
1	0	2	0	17	6.075	0	0	6.075
1	0	2	0	17	5.955	0	0	5.955
1	0	2	0	17	5.955	0	0	5.955
1	0	2	0	15	5.855	0	0	5.855
1	0	2	0	16	5.785	0	0	5.785
1	0	2	0	15	5.735	0	0	5.735
1	0	2	0	16	5.664	0	0	5.664
1	0	2	0	16	5.664	0	0	5.664
1	0	2	0	15	5.614	0	0	5.614
1	0	2	0	14	5.565	0	0	5.565
1	0	2	0	16	5.544	0	0	5.544
1	0	2	0	16	5.544	0	0	5.544
1	0	2	0	16	5.544	0	0	5.544
1	0	2	0	15	5.494	0	0	5.494
1	0	2	0	17	5.473	0	0	5.473
1	0	2	0	14	5.444	0	0	5.444
1	0	2	0	16	5.424	0	0	5.424
1	0	2	0	16	5.424	0	0	5.424
1	0	2	0	15	5.374	0	0	5.374
1	0	2	0	14	5.324	0	0	5.324
1	0	2	0	13	5.274	0	0	5.274
3	1	2	2	20	2.59	0	1	5.253
1	0	2	0	14	5.203	0	0	5.203
1	0	2	0	15	5.133	0	0	5.133
1	0	2	0	15	5.133	0	0	5.133
4	2	2	5	33	3.286	2	0	5.133
1	0	2	0	14	5.083	0	0	5.083
1	0	2	0	14	5.083	0	0	5.083
1	0	2	0	15	5.012	0	0	5.012
1	0	2	0	13	4.913	0	0	4.913
1	0	2	0	13	4.913	0	0	4.913
1	0	2	0	12	4.863	0	0	4.863
4	2	2	8	25	2.965	2	0	4.792
1	0	2	0	15	4.772	0	0	4.772
1	0	2	0	12	4.742	0	0	4.742
1	0	2	0	12	4.742	0	0	4.742
1	0	2	0	14	4.722	0	0	4.722
1	0	2	0	13	4.672	0	0	4.672
1	0	2	0	13	4.672	0	0	4.672
1	0	2	0	12	4.622	0	0	4.622
1	0	2	0	12	4.622	0	0	4.622
1	0	2	0	12	4.622	0	0	4.622
1	0	2	0	12	4.622	0	0	4.622
1	0	2	0	11	4.572	0	0	4.572
1	0	2	0	13	4.551	0	0	4.551
1	0	2	0	13	4.551	0	0	4.551
1	0	2	0	13	4.551	0	0	4.551
1	0	2	0	13	4.551	0	0	4.551
1	0	2	0	12	4.502	0	0	4.502
1	0	2	0	12	4.502	0	0	4.502
1	0	2	0	12	4.502	0	0	4.502
1	0	2	0	13	4.431	0	0	4.431
1	0	2	0	13	4.431	0	0	4.431
1	0	2	0	12	4.381	0	0	4.381
1	0	2	0	12	4.381	0	0	4.381
1	0	2	0	11	4.331	0	0	4.331
1	0	2	0	11	4.331	0	0	4.331
1	0	2	0	11	4.331	0	0	4.331
1	0	2	0	12	4.261	0	0	4.261
1	0	2	0	12	4.261	0	0	4.261
3	1	2	2	14	1.888	0	1	4.261
1	0	2	0	11	4.211	0	0	4.211
1	0	2	0	11	4.211	0	0	4.211
1	0	2	0	11	4.211	0	0	4.211
1	0	2	0	11	4.211	0	0	4.211
1	0	2	0	10	4.161	0	0	4.161
1	0	2	0	10	4.161	0	0	4.161
1	0	2	0	12	4.14	0	0	4.14
1	0	2	0	11	4.09	0	0	4.09
1	0	2	0	11	4.09	0	0	4.09
1	0	2	0	11	4.09	0	0	4.09
1	0	2	0	11	4.09	0	0	4.09
1	0	2	0	11	4.09	0	0	4.09
1	0	2	0	11	4.09	0	0	4.09
1	0	2	0	11	4.09	0	0	4.09
1	0	2	0	11	4.09	0	0	4.09
1	0	2	0	11	4.09	0	0	4.09
1	0	2	0	11	4.09	0	0	4.09
1	0	2	0	12	4.02	0	0	4.02
1	0	2	0	11	3.97	0	0	3.97
1	0	2	0	11	3.97	0	0	3.97
1	0	2	0	11	3.97	0	0	3.97
1	0	2	0	11	3.97	0	0	3.97
1	0	2	0	11	3.97	0	0	3.97
1	0	2	0	10	3.92	0	0	3.92
1	0	2	0	10	3.92	0	0	3.92
1	0	2	0	10	3.92	0	0	3.92
1	0	2	0	9	3.87	0	0	3.87
1	0	2	0	11	3.85	0	0	3.85
1	0	2	0	11	3.85	0	0	3.85
1	0	2	0	11	3.85	0	0	3.85
1	0	2	0	10	3.8	0	0	3.8
1	0	2	0	10	3.8	0	0	3.8
1	0	2	0	10	3.8	0	0	3.8
1	0	2	0	10	3.8	0	0	3.8
1	0	2	0	10	3.8	0	0	3.8
1	0	2	0	10	3.8	0	0	3.8
1	0	2	0	10	3.8	0	0	3.8
1	0	2	0	10	3.8	0	0	3.8
1	0	2	0	10	3.8	0	0	3.8
1	0	2	0	10	3.8	0	0	3.8
1	0	2	0	10	3.8	0	0	3.8
1	0	2	0	9	3.75	0	0	3.75
1	0	2	0	9	3.75	0	0	3.75
1	0	2	0	11	3.729	0	0	3.729
1	0	2	0	10	3.679	0	0	3.679
1	0	2	0	10	3.679	0	0	3.679
1	0	2	0	10	3.679	0	0	3.679
1	0	2	0	9	3.629	0	0	3.629
1	0	2	0	10	3.559	0	0	3.559
1	0	2	0	10	3.559	0	0	3.559
1	0	2	0	9	3.509	0	0	3.509
1	0	2	0	9	3.509	0	0	3.509
1	0	2	0	9	3.509	0	0	3.509
1	0	2	0	9	3.509	0	0	3.509
1	0	2	0	9	3.509	0	0	3.509
1	0	2	0	10	3.438	0	0	3.438
1	0	2	0	10	3.438	0	0	3.438
1	0	2	0	9	3.389	0	0	3.389
1	0	2	0	9	3.389	0	0	3.389
1	0	2	0	9	3.389	0	0	3.389
1	0	2	0	9	3.389	0	0	3.389
1	0	2	0	9	3.389	0	0	3.389
1	0	2	0	9	3.389	0	0	3.389
1	0	2	0	9	3.389	0	0	3.389
1	0	2	0	8	3.339	0	0	3.339
1	0	2	0	8	3.339	0	0	3.339
1	0	2	0	9	3.268	0	0	3.268
1	0	2	0	9	3.268	0	0	3.268
1	0	2	0	9	3.268	0	0	3.268
1	0	2	0	9	3.268	0	0	3.268
1	0	2	0	9	3.268	0	0	3.268
1	0	2	0	8	3.218	0	0	3.218
1	0	2	0	8	3.218	0	0	3.218
1	0	2	0	8	3.218	0	0	3.218
1	0	2	0	8	3.218	0	0	3.218
1	0	2	0	8	3.218	0	0	3.218
1	0	2	0	10	3.198	0	0	3.198
1	0	2	0	7	3.168	0	0	3.168
1	0	2	0	7	3.168	0	0	3.168
1	0	2	0	9	3.148	0	0	3.148
1	0	2	0	9	3.148	0	0	3.148
1	0	2	0	9	3.148	0	0	3.148
1	0	2	0	9	3.148	0	0	3.148
1	0	2	0	8	3.098	0	0	3.098
1	0	2	0	8	3.098	0	0	3.098
1	0	2	0	8	3.098	0	0	3.098
1	0	2	0	8	3.098	0	0	3.098
1	0	2	0	8	3.098	0	0	3.098
1	0	2	0	7	3.048	0	0	3.048
1	0	2	0	7	3.048	0	0	3.048
1	0	2	0	7	3.048	0	0	3.048
1	0	2	0	7	3.048	0	0	3.048
1	0	2	0	9	3.027	0	0	3.027
1	0	2	0	8	2.978	0	0	2.978
1	0	2	0	8	2.978	0	0	2.978
1	0	2	0	8	2.978	0	0	2.978
1	0	2	0	8	2.978	0	0	2.978
1	0	2	0	8	2.978	0	0	2.978
1	0	2	0	8	2.978	0	0	2.978
1	0	2	0	8	2.978	0	0	2.978
1	0	2	0	8	2.978	0	0	2.978
1	0	2	0	8	2.978	0	0	2.978
1	0	2	0	8	2.978	0	0	2.978
1	0	2	0	7	2.928	0	0	2.928
1	0	2	0	7	2.928	0	0	2.928
1	0	2	0	7	2.928	0	0	2.928
1	0	2	0	7	2.928	0	0	2.928
1	0	2	0	7	2.928	0	0	2.928
1	0	2	0	7	2.928	0	0	2.928
1	0	2	0	7	2.928	0	0	2.928
1	0	2	0	8	2.857	0	0	2.857
1	0	2	0	8	2.857	0	0	2.857
1	0	2	0	8	2.857	0	0	2.857
1	0	2	0	7	2.807	0	0	2.807
1	0	2	0	7	2.807	0	0	2.807
1	0	2	0	7	2.807	0	0	2.807
1	0	2	0	8	2.737	0	0	2.737
1	0	2	0	8	2.737	0	0	2.737
1	0	2	0	8	2.737	0	0	2.737
1	0	2	0	7	2.687	0	0	2.687
1	0	2	0	7	2.687	0	0	2.687
1	0	2	0	7	2.687	0	0	2.687
1	0	2	0	7	2.687	0	0	2.687
1	0	2	0	6	2.637	0	0	2.637
1	0	2	0	6	2.637	0	0	2.637
1	0	2	0	7	2.566	0	0	2.566
1	0	2	0	7	2.566	0	0	2.566
1	0	2	0	7	2.566	0	0	2.566
1	0	2	0	7	2.566	0	0	2.566
1	0	2	0	7	2.566	0	0	2.566
1	0	2	0	7	2.566	0	0	2.566
1	0	2	0	6	2.517	0	0	2.517
1	0	2	0	6	2.517	0	0	2.517
1	0	2	0	6	2.517	0	0	2.517
1	0	2	0	6	2.517	0	0	2.517
1	0	2	0	7	2.446	0	0	2.446
1	0	2	0	7	2.446	0	0	2.446
1	0	2	0	6	2.396	0	0	2.396
1	0	2	0	6	2.396	0	0	2.396
1	0	2	0	6	2.396	0	0	2.396
1	0	2	0	6	2.396	0	0	2.396
1	0	2	0	6	2.396	0	0	2.396
1	0	2	0	6	2.396	0	0	2.396
1	0	2	0	6	2.396	0	0	2.396
1	0	2	0	6	2.396	0	0	2.396
1	0	2	0	6	2.396	0	0	2.396
1	0	2	0	6	2.396	0	0	2.396
1	0	2	0	6	2.396	0	0	2.396
1	0	2	0	6	2.396	0	0	2.396
1	0	2	0	6	2.396	0	0	2.396
1	0	2	0	5	2.346	0	0	2.346
1	0	2	0	5	2.346	0	0	2.346
1	0	2	0	5	2.346	0	0	2.346
1	0	2	0	6	2.276	0	0	2.276
1	0	2	0	6	2.276	0	0	2.276
1	0	2	0	6	2.276	0	0	2.276
1	0	2	0	6	2.276	0	0	2.276
1	0	2	0	6	2.276	0	0	2.276
1	0	2	0	6	2.276	0	0	2.276
1	0	2	0	6	2.276	0	0	2.276
1	0	2	0	6	2.276	0	0	2.276
1	0	2	0	6	2.276	0	0	2.276
1	0	2	0	5	2.226	0	0	2.226
1	0	2	0	5	2.226	0	0	2.226
1	0	2	0	5	2.226	0	0	2.226
1	0	2	0	5	2.226	0	0	2.226
1	0	2	0	5	2.226	0	0	2.226
1	0	2	0	5	2.226	0	0	2.226
1	0	2	0	5	2.226	0	0	2.226
1	0	2	0	5	2.226	0	0	2.226
1	0	2	0	5	2.226	0	0	2.226
1	0	2	0	5	2.226	0	0	2.226
1	0	2	0	5	2.226	0	0	2.226
1	0	2	0	6	2.155	0	0	2.155
1	0	2	0	6	2.155	0	0	2.155
1	0	2	0	6	2.155	0	0	2.155
1	0	2	0	6	2.155	0	0	2.155
1	0	2	0	6	2.155	0	0	2.155
1	0	2	0	6	2.155	0	0	2.155
1	0	2	0	6	2.155	0	0	2.155
1	0	2	0	5	2.105	0	0	2.105
1	0	2	0	5	2.105	0	0	2.105
1	0	2	0	5	2.105	0	0	2.105
1	0	2	0	5	2.105	0	0	2.105
1	0	2	0	5	2.105	0	0	2.105
3	1	2	2	8	1.267	0	1	2.105
1	0	2	0	5	2.105	0	0	2.105
1	0	2	0	5	2.105	0	0	2.105
1	0	2	0	5	2.105	0	0	2.105
1	0	2	0	5	1.985	0	0	1.985
1	0	2	0	5	1.985	0	0	1.985
1	0	2	0	5	1.985	0	0	1.985
1	0	2	0	5	1.985	0	0	1.985
1	0	2	0	5	1.985	0	0	1.985
1	0	2	0	5	1.985	0	0	1.985
1	0	2	0	5	1.985	0	0	1.985
1	0	2	0	5	1.985	0	0	1.985
1	0	2	0	5	1.985	0	0	1.985
1	0	2	0	5	1.985	0	0	1.985
1	0	2	0	5	1.985	0	0	1.985
1	0	2	0	5	1.985	0	0	1.985
1	0	2	0	5	1.985	0	0	1.985
1	0	2	0	5	1.985	0	0	1.985
1	0	2	0	5	1.985	0	0	1.985
1	0	2	0	4	1.935	0	0	1.935
1	0	2	0	4	1.935	0	0	1.935
1	0	2	0	4	1.935	0	0	1.935
1	0	2	0	4	1.935	0	0	1.935
1	0	2	0	4	1.935	0	0	1.935
1	0	2	0	4	1.935	0	0	1.935
1	0	2	0	4	1.935	0	0	1.935
1	0	2	0	4	1.935	0	0	1.935
1	0	2	0	5	1.865	0	0	1.865
1	0	2	0	5	1.865	0	0	1.865
1	0	2	0	5	1.865	0	0	1.865
1	0	2	0	5	1.865	0	0	1.865
1	0	2	0	5	1.865	0	0	1.865
1	0	2	0	5	1.865	0	0	1.865
1	0	2	0	4	1.815	0	0	1.815
1	0	2	0	4	1.815	0	0	1.815
1	0	2	0	4	1.815	0	0	1.815
1	0	2	0	4	1.815	0	0	1.815
1	0	2	0	4	1.815	0	0	1.815
1	0	2	0	4	1.815	0	0	1.815
1	0	2	0	4	1.815	0	0	1.815
1	0	2	0	4	1.815	0	0	1.815
1	0	2	0	4	1.815	0	0	1.815
1	0	2	0	4	1.815	0	0	1.815
1	0	2	0	4	1.815	0	0	1.815
1	0	2	0	4	1.815	0	0	1.815
1	0	2	0	4	1.815	0	0	1.815
1	0	2	0	4	1.815	0	0	1.815
1	0	2	0	4	1.694	0	0	1.694
1	0	2	0	4	1.694	0	0	1.694
1	0	2	0	4	1.694	0	0	1.694
1	0	2	0	4	1.694	0	0	1.694
1	0	2	0	4	1.694	0	0	1.694
1	0	2	0	4	1.694	0	0	1.694
1	0	2	0	4	1.694	0	0	1.694
1	0	2	0	4	1.694	0	0	1.694
1	0	2	0	4	1.694	0	0	1.694
1	0	2	0	4	1.694	0	0	1.694
1	0	2	0	4	1.694	0	0	1.694
1	0	2	0	4	1.694	0	0	1.694
1	0	2	0	4	1.694	0	0	1.694
1	0	2	0	4	1.694	0	0	1.694
1	0	2	0	3	1.644	0	0	1.644
1	0	2	0	3	1.644	0	0	1.644
1	0	2	0	3	1.644	0	0	1.644
1	0	2	0	3	1.644	0	0	1.644
1	0	2	0	4	1.574	0	0	1.574
1	0	2	0	4	1.574	0	0	1.574
1	0	2	0	4	1.574	0	0	1.574
1	0	2	0	4	1.574	0	0	1.574
1	0	2	0	4	1.574	0	0	1.574
1	0	2	0	4	1.574	0	0	1.574
1	0	2	0	3	1.524	0	0	1.524
1	0	2	0	3	1.524	0	0	1.524
1	0	2	0	3	1.524	0	0	1.524
1	0	2	0	3	1.524	0	0	1.524
1	0	2	0	3	1.524	0	0	1.524
1	0	2	0	3	1.524	0	0	1.524
1	0	2	0	3	1.524	0	0	1.524
1	0	2	0	3	1.524	0	0	1.524
1	0	2	0	3	1.524	0	0	1.524
1	0	2	0	3	1.524	0	0	1.524
1	0	2	0	4	1.453	0	0	1.453
1	0	2	0	4	1.453	0	0	1.453
1	0	2	0	3	1.404	0	0	1.404
1	0	2	0	3	1.404	0	0	1.404
1	0	2	0	3	1.404	0	0	1.404
1	0	2	0	3	1.404	0	0	1.404
1	0	2	0	3	1.404	0	0	1.404
1	0	2	0	3	1.404	0	0	1.404
1	0	2	0	3	1.404	0	0	1.404
1	0	2	0	3	1.404	0	0	1.404
1	0	2	0	3	1.404	0	0	1.404
1	0	2	0	3	1.404	0	0	1.404
1	0	2	0	3	1.404	0	0	1.404
1	0	2	0	3	1.404	0	0	1.404
1	0	2	0	3	1.404	0	0	1.404
1	0	2	0	3	1.404	0	0	1.404
1	0	2	0	3	1.404	0	0	1.404
1	0	2	0	3	1.404	0	0	1.404
1	0	2	0	3	1.404	0	0	1.404
1	0	2	0	3	1.404	0	0	1.404
1	0	2	0	3	1.404	0	0	1.404
1	0	2	0	3	1.404	0	0	1.404
1	0	2	0	3	1.404	0	0	1.404
1	0	2	0	3	1.404	0	0	1.404
1	0	2	0	3	1.404	0	0	1.404
1	0	2	0	3	1.404	0	0	1.404
1	0	2	0	3	1.404	0	0	1.404
1	0	2	0	3	1.283	0	0	1.283
1	0	2	0	3	1.283	0	0	1.283
1	0	2	0	3	1.283	0	0	1.283
1	0	2	0	3	1.283	0	0	1.283
1	0	2	0	3	1.283	0	0	1.283
1	0	2	0	3	1.283	0	0	1.283
1	0	2	0	3	1.283	0	0	1.283
1	0	2	0	3	1.283	0	0	1.283
1	0	2	0	3	1.283	0	0	1.283
1	0	2	0	3	1.283	0	0	1.283
1	0	2	0	3	1.283	0	0	1.283
1	0	2	0	3	1.283	0	0	1.283
1	0	2	0	3	1.283	0	0	1.283
1	0	2	0	2	1.233	0	0	1.233
1	0	2	0	2	1.233	0	0	1.233
1	0	2	0	2	1.233	0	0	1.233
1	0	2	0	2	1.233	0	0	1.233
1	0	2	0	2	1.233	0	0	1.233
1	0	2	0	3	1.163	0	0	1.163
1	0	2	0	3	1.163	0	0	1.163
1	0	2	0	3	1.163	0	0	1.163
1	0	2	0	3	1.163	0	0	1.163
1	0	2	0	3	1.163	0	0	1.163
1	0	2	0	3	1.163	0	0	1.163
1	0	2	0	2	1.113	0	0	1.113
1	0	2	0	2	1.113	0	0	1.113
1	0	2	0	2	1.113	0	0	1.113
1	0	2	0	2	1.113	0	0	1.113
1	0	2	0	2	1.113	0	0	1.113
1	0	2	0	2	1.113	0	0	1.113
1	0	2	0	2	1.113	0	0	1.113
1	0	2	0	2	1.113	0	0	1.113
1	0	2	0	2	1.113	0	0	1.113
1	0	2	0	2	1.113	0	0	1.113
1	0	2	0	2	1.113	0	0	1.113
1	0	2	0	2	1.113	0	0	1.113
1	0	2	0	2	1.113	0	0	1.113
1	0	2	0	2	1.113	0	0	1.113
1	0	2	0	2	1.113	0	0	1.113
1	0	2	0	2	1.113	0	0	1.113
1	0	2	0	2	1.113	0	0	1.113
1	0	2	0	2	1.113	0	0	1.113
1	0	2	0	2	1.113	0	0	1.113
1	0	2	0	2	1.113	0	0	1.113
1	0	2	0	2	1.113	0	0	1.113
1	0	2	0	2	1.113	0	0	1.113
1	0	2	0	2	1.113	0	0	1.113
1	0	2	0	2	1.113	0	0	1.113
1	0	2	0	2	1.113	0	0	1.113
1	0	2	0	2	1.113	0	0	1.113
1	0	2	0	2	0.993	0	0	0.993
1	0	2	0	2	0.993	0	0	0.993
1	0	2	0	2	0.993	0	0	0.993
1	0	2	0	2	0.993	0	0	0.993
1	0	2	0	2	0.993	0	0	0.993
1	0	2	0	2	0.993	0	0	0.993
1	0	2	0	2	0.993	0	0	0.993
1	0	2	0	2	0.993	0	0	0.993
1	0	2	0	2	0.993	0	0	0.993
1	0	2	0	2	0.993	0	0	0.993
1	0	2	0	2	0.993	0	0	0.993
1	0	2	0	2	0.993	0	0	0.993
1	0	2	0	2	0.993	0	0	0.993
1	0	2	0	2	0.993	0	0	0.993
1	0	2	0	2	0.993	0	0	0.993
1	0	2	0	2	0.993	0	0	0.993
1	0	2	0	2	0.993	0	0	0.993
1	0	2	0	2	0.993	0	0	0.993
1	0	2	0	2	0.993	0	0	0.993
1	0	2	0	2	0.993	0	0	0.993
1	0	2	0	2	0.993	0	0	0.993
1	0	2	0	2	0.993	0	0	0.993
1	0	2	0	2	0.993	0	0	0.993
1	0	2	0	2	0.993	0	0	0.993
1	0	2	0	2	0.993	0	0	0.993
1	0	2	0	2	0.872	0	0	0.872
1	0	2	0	2	0.872	0	0	0.872
1	0	2	0	2	0.872	0	0	0.872
1	0	2	0	2	0.872	0	0	0.872
1	0	2	0	2	0.872	0	0	0.872
1	0	2	0	2	0.872	0	0	0.872
1	0	2	0	2	0.872	0	0	0.872
1	0	2	0	2	0.872	0	0	0.872
1	0	2	0	2	0.872	0	0	0.872
1	0	2	0	2	0.872	0	0	0.872
1	0	2	0	2	0.872	0	0	0.872
1	0	2	0	2	0.872	0	0	0.872
1	0	2	0	2	0.872	0	0	0.872
1	0	2	0	2	0.872	0	0	0.872
1	0	2	0	2	0.872	0	0	0.872
1	0	2	0	2	0.872	0	0	0.872
1	0	2	0	1	0.822	0	0	0.822
1	0	2	0	1	0.822	0	0	0.822
1	0	2	0	1	0.822	0	0	0.822
1	0	2	0	1	0.822	0	0	0.822
1	0	2	0	1	0.822	0	0	0.822
1	0	2	0	1	0.822	0	0	0.822
1	0	2	0	1	0.822	0	0	0.822
1	0	2	0	1	0.822	0	0	0.822
1	0	2	0	1	0.822	0	0	0.822
1	0	2	0	1	0.822	0	0	0.822
1	0	2	0	1	0.822	0	0	0.822
1	0	2	0	1	0.822	0	0	0.822
1	0	2	0	1	0.822	0	0	0.822
1	0	2	0	1	0.822	0	0	0.822
1	0	2	0	1	0.822	0	0	0.822
1	0	2	0	1	0.822	0	0	0.822
1	0	2	0	1	0.822	0	0	0.822
1	0	2	0	1	0.822	0	0	0.822
1	0	2	0	1	0.822	0	0	0.822
1	0	2	0	1	0.822	0	0	0.822
1	0	2	0	1	0.822	0	0	0.822
1	0	2	0	1	0.822	0	0	0.822
1	0	2	0	1	0.702	0	0	0.702
1	0	2	0	1	0.702	0	0	0.702
1	0	2	0	1	0.702	0	0	0.702
1	0	2	0	1	0.702	0	0	0.702
1	0	2	0	1	0.702	0	0	0.702
1	0	2	0	1	0.702	0	0	0.702
1	0	2	0	1	0.702	0	0	0.702
1	0	2	0	1	0.702	0	0	0.702
1	0	2	0	1	0.702	0	0	0.702
1	0	2	0	1	0.702	0	0	0.702
1	0	2	0	1	0.702	0	0	0.702
1	0	2	0	1	0.702	0	0	0.702
1	0	2	0	1	0.702	0	0	0.702
1	0	2	0	1	0.702	0	0	0.702
1	0	2	0	1	0.702	0	0	0.702
1	0	2	0	1	0.702	0	0	0.702
1	0	2	0	1	0.702	0	0	0.702
1	0	2	0	1	0.702	0	0	0.702
1	0	2	0	1	0.702	0	0	0.702
1	0	2	0	1	0.702	0	0	0.702
1	0	2	0	1	0.702	0	0	0.702
1	0	2	0	1	0.702	0	0	0.702
1	0	2	0	1	0.702	0	0	0.702
1	0	2	0	1	0.702	0	0	0.702
1	0	2	0	1	0.702	0	0	0.702
1	0	2	0	1	0.702	0	0	0.702
1	0	2	0	1	0.702	0	0	0.702
1	0	2	0	1	0.702	0	0	0.702
1	0	2	0	1	0.702	0	0	0.702
1	0	2	0	1	0.702	0	0	0.702
1	0	2	0	1	0.702	0	0	0.702
1	0	2	0	1	0.702	0	0	0.702
1	0	2	0	1	0.702	0	0	0.702
1	0	2	0	1	0.702	0	0	0.702
1	0	2	0	1	0.702	0	0	0.702
1	0	2	0	1	0.702	0	0	0.702
1	0	2	0	1	0.702	0	0	0.702
1	0	2	0	1	0.702	0	0	0.702
1	0	2	0	1	0.702	0	0	0.702
1	0	2	0	1	0.702	0	0	0.702
1	0	2	0	1	0.702	0	0	0.702
1	0	2	0	1	0.702	0	0	0.702
1	0	2	0	1	0.702	0	0	0.702
1	0	2	0	1	0.702	0	0	0.702
1	0	2	0	1	0.702	0	0	0.702
1	0	2	0	1	0.702	0	0	0.702
1	0	2	0	1	0.702	0	0	0.702
1	0	2	0	1	0.702	0	0	0.702
1	0	2	0	1	0.702	0	0	0.702
1	0	2	0	1	0.702	0	0	0.702
1	0	2	0	1	0.702	0	0	0.702
1	0	2	0	1	0.702	0	0	0.702
1	0	2	0	1	0.702	0	0	0.702
1	0	2	0	1	0.702	0	0	0.702
1	0	2	0	1	0.702	0	0	0.702
1	0	2	0	1	0.702	0	0	0.702
1	0	2	0	1	0.702	0	0	0.702
1	0	2	0	1	0.702	0	0	0.702
1	0	2	0	1	0.702	0	0	0.702
1	0	2	0	1	0.702	0	0	0.702
1	0	2	0	1	0.702	0	0	0.702
1	0	2	0	1	0.702	0	0	0.702
1	0	2	0	1	0.702	0	0	0.702
1	0	2	0	1	0.702	0	0	0.702
3004	1049	2771	3380	29688	3170.43	961	86	4393.23		34
88.3529	30.8529	81.5	99.4118	873.176	93.2479	28.2647	2.52941	129.213
#Branches	#Junctions	#End-point voxels	#Junction voxels	#Slab voxels	Average Branch Length	#Triple Points	#Quadruple Points	Maximum Branch Length

## Sheet: PFC WT-14
#Branches	#Junctions	#End-point voxels	#Junction voxels	#Slab voxels	Average Branch Length	#Triple Points	#Quadruple Points	Maximum Branch Length
166	86	68	272	1704	4.165	78	7	15.83
108	55	44	195	1047	4.071	48	7	14.063
49	25	22	77	579	4.698	24	1	15.419
47	24	21	82	538	4.549	23	1	24.692
47	24	21	75	447	3.963	23	1	10.427
43	22	20	75	634	5.729	22	0	14.447
36	17	19	59	413	4.622	15	2	17.886
41	21	18	61	541	5.086	20	1	23.77
32	14	18	42	384	4.82	11	2	18.347
41	21	18	77	443	4.392	18	2	17.674
40	21	17	63	399	4.023	21	0	11.449
43	23	16	74	366	3.623	22	1	10.506
35	18	16	54	264	3.168	18	0	6.366
31	15	15	49	344	4.365	13	2	12.612
30	15	15	45	290	3.93	15	0	10.897
27	13	14	39	301	4.467	12	1	14.788
29	14	14	48	300	4.333	12	2	14.688
27	13	14	38	337	4.991	12	1	14.186
29	15	13	45	358	4.902	15	0	13.243
24	11	13	36	233	4.026	9	2	11.54
24	12	12	38	316	5.214	12	0	22.678
24	12	12	36	259	4.298	12	0	14.256
21	10	12	34	222	4.29	10	0	12.662
17	8	10	21	212	4.596	8	0	14.526
22	11	10	34	191	3.617	10	1	11.108
17	8	10	23	199	4.609	8	0	9.734
16	7	10	18	112	2.981	6	1	8.592
14	6	9	19	277	7.353	5	1	18.397
15	7	9	21	209	5.447	7	0	16.603
14	6	9	22	151	4.343	5	1	11.74
15	7	9	24	197	5.202	7	0	11.719
18	9	9	30	181	4.202	9	0	11.64
15	7	9	20	157	4.235	7	0	8.642
19	10	8	29	260	5.112	10	0	15.058
13	6	8	20	157	4.846	6	0	13.625
11	4	8	19	140	5.09	2	2	11.499
16	8	8	23	190	4.637	8	0	9.564
15	7	8	20	128	3.484	6	1	8.642
12	5	8	19	101	3.514	4	1	7.359
14	7	7	22	192	5.253	7	0	11.981
11	5	7	15	159	5.468	5	0	10.797
10	4	7	15	129	4.835	3	1	10.677
16	8	7	29	165	4.261	7	1	9.173
9	3	7	15	101	4.569	1	2	8.933
11	5	7	17	121	4.436	5	0	8.692
10	4	7	17	62	2.983	3	1	8.538
10	4	7	14	56	2.565	3	1	4.863
12	6	6	12	158	5.086	6	0	19.269
9	4	6	12	159	6.675	4	0	16.362
11	5	6	17	126	4.676	4	1	11.669
12	6	6	18	130	4.339	6	0	8.762
9	4	6	13	107	4.733	4	0	8.372
9	4	6	8	55	2.638	4	0	8.372
9	4	6	9	76	3.343	4	0	7.82
9	4	6	11	76	3.44	4	0	7.77
9	4	6	12	67	3.315	4	0	7.479
13	6	6	14	118	3.751	5	0	6.827
12	6	6	13	83	2.822	6	0	6.657
8	3	6	11	60	3.204	2	1	5.905
8	3	6	11	46	2.674	2	1	5.785
10	5	5	13	118	4.514	5	0	18.176
9	4	5	10	101	4.29	3	1	14.667
7	3	5	7	98	5.318	3	0	14.356
6	2	5	11	94	6.089	1	1	14.306
7	3	5	12	104	5.809	3	0	13.575
7	3	5	9	93	5.142	3	0	11.931
7	3	5	7	125	6.56	3	0	11.91
10	5	5	14	136	5.264	5	0	11.208
7	3	5	10	74	4.291	3	0	10.847
7	3	5	11	77	4.405	3	0	10.577
7	3	5	10	85	4.662	3	0	10.095
6	2	5	9	79	5.071	1	1	9.464
7	3	5	8	92	5.086	3	0	9.443
16	9	5	29	154	4.003	9	0	8.422
7	3	5	9	48	3.015	3	0	8.422
7	3	5	9	58	3.509	3	0	8.372
7	3	5	11	70	4.029	3	0	7.99
10	5	5	13	104	4.016	5	0	7.579
7	3	5	9	52	3.181	3	0	7.529
6	2	5	12	76	5.253	1	1	7.479
7	3	5	10	77	4.426	3	0	7.379
7	3	5	10	59	3.496	3	0	7.188
7	3	5	11	35	2.396	3	0	6.898
10	5	5	15	79	3.323	5	0	6.677
7	3	5	7	60	3.396	3	0	6.366
7	3	5	9	44	2.876	3	0	6.266
7	3	5	11	51	3.009	3	0	6.125
10	5	5	15	80	3.292	5	0	6.005
6	2	5	8	30	2.483	1	1	4.963
7	3	5	9	26	1.878	3	0	2.857
5	2	4	7	107	7.707	2	0	15.98
5	2	4	8	59	4.614	2	0	13.604
5	2	4	5	94	6.749	2	0	11.649
5	2	4	8	61	4.682	2	0	11.208
5	2	4	7	82	6.35	2	0	11.059
5	2	4	9	64	4.842	2	0	9.855
5	2	4	4	58	4.453	2	0	9.364
6	2	4	6	53	3.746	0	2	9.362
4	1	4	5	47	4.81	0	1	9.294
5	2	4	5	47	3.814	2	0	9.173
5	2	4	5	69	5.151	2	0	8.762
5	2	4	6	45	3.597	2	0	8.521
5	2	4	7	34	2.982	2	0	8.251
5	2	4	5	46	3.491	2	0	8.231
8	4	4	13	91	4.355	4	0	8.231
5	2	4	8	77	5.973	2	0	7.94
5	2	4	4	47	3.597	2	0	7.699
5	2	4	7	45	3.776	2	0	7.238
5	2	4	7	59	4.445	2	0	6.877
5	2	4	7	47	4.012	2	0	6.727
5	2	4	8	43	3.501	2	0	6.707
5	2	4	6	35	2.992	2	0	6.607
5	2	4	4	37	2.895	2	0	6.536
4	1	4	7	33	3.649	0	1	6.487
5	2	4	7	39	3.162	2	0	6.416
5	2	4	5	55	4.144	2	0	6.416
5	2	4	2	52	3.916	2	0	6.366
7	3	4	10	47	2.777	2	1	5.955
5	2	4	7	40	3.389	2	0	5.664
5	2	4	7	44	3.645	2	0	5.203
5	2	4	7	31	2.745	2	0	5.203
5	2	4	5	39	2.997	2	0	5.062
5	2	4	5	37	3.112	2	0	4.622
5	2	4	4	26	2.208	2	0	4.381
5	2	4	6	24	2.256	2	0	4.331
5	2	4	5	25	2.376	2	0	4.281
5	2	4	5	17	1.897	2	0	4.041
5	2	4	9	39	3.326	2	0	4.02
5	2	4	8	17	1.811	2	0	3.629
4	1	4	5	21	2.529	0	1	3.628
5	2	4	4	25	2.174	2	0	3.559
5	2	4	6	32	2.745	2	0	3.509
5	2	4	6	23	2.174	2	0	2.978
3	1	3	3	79	9.464	1	0	20.793
9	5	3	20	138	6.057	5	0	17.956
3	1	3	4	74	8.755	1	0	16.582
3	1	3	1	61	7.165	1	0	15.539
3	1	3	3	74	8.819	1	0	14.767
3	1	3	4	48	6.075	1	0	14.256
3	1	3	4	44	5.688	1	0	13.625
3	1	3	3	46	5.985	1	0	13.575
3	1	3	1	52	5.891	1	0	12.13
3	1	3	3	69	8.335	1	0	11.91
3	1	3	4	41	5.317	1	0	11.399
3	1	3	3	36	4.535	1	0	11.208
3	1	3	3	48	5.738	1	0	10.918
3	1	3	4	56	7.011	1	0	10.457
3	1	3	4	46	6.122	1	0	10.286
6	3	3	11	81	5.245	3	0	10.286
3	1	3	3	39	5.347	1	0	10.087
3	1	3	4	59	7.302	1	0	9.705
3	1	3	3	29	3.816	1	0	9.464
3	1	3	3	38	4.929	1	0	8.883
3	1	3	4	36	4.511	1	0	8.812
3	1	3	3	51	6.109	1	0	8.812
5	2	3	6	37	2.968	1	1	8.642
6	3	3	13	48	3.683	3	0	8.542
3	1	3	3	44	5.471	1	0	8.401
3	1	3	3	48	5.818	1	0	8.281
3	1	3	4	39	5.147	1	0	8.231
3	1	3	4	42	5.397	1	0	8.181
3	1	3	1	48	5.985	1	0	8.131
3	1	3	4	23	3.252	1	0	8.11
3	1	3	4	32	4.107	1	0	8.06
3	1	3	3	44	5.43	1	0	8.011
3	1	3	5	28	3.672	1	0	7.99
3	1	3	4	29	3.833	1	0	7.82
3	1	3	4	35	4.735	1	0	7.72
3	1	3	3	35	4.639	1	0	7.599
3	1	3	3	40	5.163	1	0	7.599
3	1	3	4	38	4.809	1	0	7.238
3	1	3	3	25	3.348	1	0	7.068
3	1	3	3	35	4.679	1	0	6.777
3	1	3	3	20	2.944	1	0	6.727
3	1	3	4	28	3.84	1	0	6.677
3	1	3	3	39	5.026	1	0	6.657
3	1	3	3	38	4.648	1	0	6.416
3	1	3	3	24	3.211	1	0	6.125
3	1	3	3	22	3.138	1	0	6.075
3	1	3	1	18	2.533	1	0	6.075
3	1	3	1	19	2.67	1	0	6.075
3	1	3	4	22	3.074	1	0	6.075
3	1	3	3	22	2.857	1	0	6.005
3	1	3	3	26	3.325	1	0	5.884
3	1	3	4	25	3.526	1	0	5.855
3	1	3	4	35	4.535	1	0	5.785
3	1	3	3	24	3.332	1	0	5.735
3	1	3	3	18	2.47	1	0	5.714
3	1	3	3	29	3.776	1	0	5.324
3	1	3	3	20	2.944	1	0	5.324
3	1	3	4	19	2.944	1	0	5.274
3	1	3	3	23	3.155	1	0	5.253
3	1	3	4	22	3.275	1	0	5.203
3	1	3	4	17	2.63	1	0	5.203
3	1	3	1	17	2.276	1	0	5.133
3	1	3	4	24	3.332	1	0	5.083
3	1	3	3	31	4.05	1	0	5.083
3	1	3	3	30	4.074	1	0	4.913
3	1	3	4	15	2.396	1	0	4.913
3	1	3	4	20	2.904	1	0	4.913
3	1	3	4	18	2.486	1	0	4.892
3	1	3	1	22	2.784	1	0	4.842
3	1	3	4	13	2.042	1	0	4.722
3	1	3	3	26	3.365	1	0	4.601
3	1	3	4	18	2.687	1	0	4.551
3	1	3	3	26	3.445	1	0	4.551
3	1	3	4	15	2.316	1	0	4.502
3	1	3	4	26	3.365	1	0	4.431
5	2	3	5	24	2.043	1	1	4.431
3	1	3	3	21	2.84	1	0	4.431
3	1	3	3	25	3.429	1	0	4.381
3	1	3	3	17	2.453	1	0	4.261
3	1	3	4	19	2.744	1	0	4.261
3	1	3	1	17	2.219	1	0	4.211
3	1	3	4	27	3.76	1	0	4.09
3	1	3	1	18	2.436	1	0	4.041
3	1	3	4	23	3.091	1	0	4.02
3	1	3	4	21	2.881	1	0	4.02
3	1	3	4	22	3.074	1	0	3.97
3	1	3	3	28	3.76	1	0	3.97
3	1	3	4	15	2.299	1	0	3.92
3	1	3	3	19	2.807	1	0	3.92
3	1	3	4	13	1.961	1	0	3.899
3	1	3	4	25	3.325	1	0	3.899
3	1	3	4	21	2.817	1	0	3.729
3	1	3	1	12	1.694	1	0	3.679
3	1	3	4	23	3.115	1	0	3.559
6	3	3	11	23	2.054	3	0	3.559
3	1	3	4	19	2.984	1	0	3.509
3	1	3	3	13	1.945	1	0	3.438
3	1	3	1	20	2.67	1	0	3.389
3	1	3	3	16	2.316	1	0	3.389
5	2	3	3	16	1.496	1	1	3.389
3	1	3	3	10	1.734	1	0	3.218
3	1	3	1	13	1.831	1	0	3.218
3	1	3	1	14	1.968	1	0	3.218
3	1	3	5	14	2.316	1	0	3.098
3	1	3	3	11	1.912	1	0	2.928
3	1	3	3	17	2.413	1	0	2.857
3	1	3	3	13	2.065	1	0	2.807
3	1	3	3	9	1.638	1	0	2.807
3	1	3	4	13	2.122	1	0	2.807
3	1	3	4	9	1.654	1	0	2.737
3	1	3	3	16	2.436	1	0	2.687
3	1	3	3	14	2.162	1	0	2.687
3	1	3	4	10	1.751	1	0	2.566
3	1	3	4	14	2.162	1	0	2.517
3	1	3	4	13	2.146	1	0	2.517
3	1	3	4	8	1.437	1	0	2.446
3	1	3	4	9	1.694	1	0	2.396
5	2	3	5	14	1.438	1	1	2.396
3	1	3	1	12	1.775	1	0	2.396
3	1	3	3	10	1.734	1	0	2.276
3	1	3	3	8	1.501	1	0	2.226
3	1	3	4	8	1.477	1	0	2.155
3	1	3	3	8	1.46	1	0	1.865
3	1	3	3	5	1.13	1	0	1.694
3	1	3	1	6	0.993	1	0	1.694
3	1	3	4	5	1.226	1	0	1.574
3	1	3	4	4	1.049	1	0	1.574
3	1	3	4	5	1.267	1	0	1.524
3	1	3	1	5	0.993	1	0	1.404
3	1	3	1	2	0.742	1	0	0.702
3	1	3	3	0	0.525	1	0	0.581
1	0	2	0	46	16.071	0	0	16.071
1	0	2	0	45	15.539	0	0	15.539
1	0	2	0	43	15.44	0	0	15.44
1	0	2	0	39	13.916	0	0	13.916
1	0	2	0	38	13.264	0	0	13.264
1	0	2	0	36	12.562	0	0	12.562
1	0	2	0	33	12.412	0	0	12.412
3	1	2	2	42	5.203	0	1	12.151
1	0	2	0	34	11.981	0	0	11.981
1	0	2	0	35	11.669	0	0	11.669
3	1	2	2	57	6.938	0	1	11.499
1	0	2	0	32	11.038	0	0	11.038
1	0	2	0	31	10.386	0	0	10.386
1	0	2	0	29	10.286	0	0	10.286
1	0	2	0	29	10.045	0	0	10.045
1	0	2	0	29	9.684	0	0	9.684
1	0	2	0	26	9.414	0	0	9.414
3	1	2	2	27	3.429	0	1	9.294
1	0	2	0	26	9.173	0	0	9.173
1	0	2	0	25	9.003	0	0	9.003
1	0	2	0	27	8.982	0	0	8.982
1	0	2	0	25	8.762	0	0	8.762
1	0	2	0	25	8.762	0	0	8.762
1	0	2	0	25	8.642	0	0	8.642
1	0	2	0	24	8.472	0	0	8.472
1	0	2	0	23	8.422	0	0	8.422
1	0	2	0	23	8.422	0	0	8.422
1	0	2	0	22	8.251	0	0	8.251
1	0	2	0	22	8.011	0	0	8.011
1	0	2	0	24	7.99	0	0	7.99
1	0	2	0	23	7.94	0	0	7.94
1	0	2	0	23	7.94	0	0	7.94
1	0	2	0	24	7.869	0	0	7.869
1	0	2	0	20	7.79	0	0	7.79
1	0	2	0	21	7.72	0	0	7.72
3	1	2	2	24	2.897	0	1	7.699
1	0	2	0	22	7.649	0	0	7.649
1	0	2	0	22	7.649	0	0	7.649
1	0	2	0	22	7.649	0	0	7.649
1	0	2	0	19	7.62	0	0	7.62
1	0	2	0	22	7.529	0	0	7.529
1	0	2	0	20	7.429	0	0	7.429
1	0	2	0	22	7.409	0	0	7.409
1	0	2	0	19	7.259	0	0	7.259
1	0	2	0	20	7.188	0	0	7.188
1	0	2	0	20	7.188	0	0	7.188
1	0	2	0	19	7.138	0	0	7.138
1	0	2	0	21	7.118	0	0	7.118
1	0	2	0	22	7.047	0	0	7.047
1	0	2	0	19	6.777	0	0	6.777
1	0	2	0	18	6.607	0	0	6.607
1	0	2	0	18	6.487	0	0	6.487
1	0	2	0	18	6.487	0	0	6.487
1	0	2	0	17	6.437	0	0	6.437
1	0	2	0	18	6.366	0	0	6.366
1	0	2	0	17	6.316	0	0	6.316
1	0	2	0	19	6.296	0	0	6.296
1	0	2	0	16	6.266	0	0	6.266
1	0	2	0	18	6.125	0	0	6.125
1	0	2	0	17	6.075	0	0	6.075
1	0	2	0	17	5.955	0	0	5.955
1	0	2	0	16	5.905	0	0	5.905
1	0	2	0	15	5.855	0	0	5.855
1	0	2	0	16	5.785	0	0	5.785
1	0	2	0	17	5.714	0	0	5.714
1	0	2	0	16	5.664	0	0	5.664
1	0	2	0	16	5.664	0	0	5.664
1	0	2	0	15	5.614	0	0	5.614
1	0	2	0	15	5.614	0	0	5.614
1	0	2	0	16	5.544	0	0	5.544
1	0	2	0	15	5.494	0	0	5.494
1	0	2	0	15	5.494	0	0	5.494
1	0	2	0	15	5.494	0	0	5.494
1	0	2	0	17	5.473	0	0	5.473
1	0	2	0	14	5.444	0	0	5.444
1	0	2	0	14	5.444	0	0	5.444
1	0	2	0	15	5.374	0	0	5.374
1	0	2	0	15	5.374	0	0	5.374
1	0	2	0	15	5.374	0	0	5.374
1	0	2	0	15	5.374	0	0	5.374
1	0	2	0	14	5.324	0	0	5.324
1	0	2	0	14	5.324	0	0	5.324
3	1	2	2	16	2.122	0	1	5.253
1	0	2	0	14	5.203	0	0	5.203
1	0	2	0	16	5.183	0	0	5.183
1	0	2	0	13	5.153	0	0	5.153
1	0	2	0	13	5.153	0	0	5.153
1	0	2	0	13	5.153	0	0	5.153
1	0	2	0	13	5.153	0	0	5.153
1	0	2	0	14	5.083	0	0	5.083
1	0	2	0	14	5.083	0	0	5.083
1	0	2	0	14	5.083	0	0	5.083
1	0	2	0	13	5.033	0	0	5.033
1	0	2	0	13	5.033	0	0	5.033
1	0	2	0	15	5.012	0	0	5.012
1	0	2	0	12	4.983	0	0	4.983
1	0	2	0	14	4.963	0	0	4.963
1	0	2	0	14	4.842	0	0	4.842
1	0	2	0	14	4.842	0	0	4.842
1	0	2	0	14	4.842	0	0	4.842
3	1	2	2	21	2.807	0	1	4.792
1	0	2	0	13	4.792	0	0	4.792
1	0	2	0	13	4.792	0	0	4.792
1	0	2	0	12	4.742	0	0	4.742
1	0	2	0	14	4.722	0	0	4.722
1	0	2	0	14	4.722	0	0	4.722
3	1	2	2	20	2.51	0	1	4.672
1	0	2	0	13	4.672	0	0	4.672
1	0	2	0	13	4.672	0	0	4.672
1	0	2	0	13	4.672	0	0	4.672
1	0	2	0	12	4.622	0	0	4.622
1	0	2	0	12	4.622	0	0	4.622
1	0	2	0	11	4.572	0	0	4.572
1	0	2	0	13	4.551	0	0	4.551
1	0	2	0	13	4.551	0	0	4.551
1	0	2	0	13	4.551	0	0	4.551
1	0	2	0	12	4.502	0	0	4.502
1	0	2	0	12	4.502	0	0	4.502
1	0	2	0	12	4.502	0	0	4.502
1	0	2	0	11	4.452	0	0	4.452
1	0	2	0	11	4.452	0	0	4.452
1	0	2	0	11	4.452	0	0	4.452
1	0	2	0	13	4.431	0	0	4.431
1	0	2	0	12	4.381	0	0	4.381
1	0	2	0	12	4.381	0	0	4.381
1	0	2	0	12	4.381	0	0	4.381
1	0	2	0	12	4.381	0	0	4.381
1	0	2	0	11	4.331	0	0	4.331
1	0	2	0	13	4.311	0	0	4.311
1	0	2	0	12	4.261	0	0	4.261
1	0	2	0	12	4.261	0	0	4.261
1	0	2	0	12	4.261	0	0	4.261
1	0	2	0	11	4.211	0	0	4.211
1	0	2	0	11	4.211	0	0	4.211
1	0	2	0	11	4.211	0	0	4.211
1	0	2	0	10	4.161	0	0	4.161
1	0	2	0	10	4.161	0	0	4.161
1	0	2	0	12	4.14	0	0	4.14
1	0	2	0	12	4.14	0	0	4.14
1	0	2	0	11	4.09	0	0	4.09
1	0	2	0	11	4.09	0	0	4.09
1	0	2	0	10	4.041	0	0	4.041
1	0	2	0	12	4.02	0	0	4.02
1	0	2	0	11	3.97	0	0	3.97
1	0	2	0	11	3.97	0	0	3.97
1	0	2	0	10	3.92	0	0	3.92
1	0	2	0	10	3.8	0	0	3.8
1	0	2	0	10	3.8	0	0	3.8
1	0	2	0	10	3.8	0	0	3.8
1	0	2	0	10	3.8	0	0	3.8
1	0	2	0	10	3.8	0	0	3.8
1	0	2	0	10	3.8	0	0	3.8
1	0	2	0	10	3.8	0	0	3.8
1	0	2	0	10	3.8	0	0	3.8
1	0	2	0	10	3.679	0	0	3.679
1	0	2	0	10	3.679	0	0	3.679
1	0	2	0	10	3.679	0	0	3.679
1	0	2	0	10	3.679	0	0	3.679
1	0	2	0	9	3.629	0	0	3.629
1	0	2	0	9	3.629	0	0	3.629
1	0	2	0	9	3.629	0	0	3.629
1	0	2	0	11	3.609	0	0	3.609
1	0	2	0	8	3.58	0	0	3.58
1	0	2	0	10	3.559	0	0	3.559
1	0	2	0	10	3.559	0	0	3.559
1	0	2	0	9	3.509	0	0	3.509
1	0	2	0	9	3.509	0	0	3.509
1	0	2	0	9	3.509	0	0	3.509
1	0	2	0	10	3.438	0	0	3.438
1	0	2	0	10	3.438	0	0	3.438
1	0	2	0	10	3.438	0	0	3.438
1	0	2	0	9	3.389	0	0	3.389
1	0	2	0	9	3.389	0	0	3.389
1	0	2	0	9	3.389	0	0	3.389
1	0	2	0	9	3.389	0	0	3.389
1	0	2	0	9	3.389	0	0	3.389
1	0	2	0	8	3.339	0	0	3.339
1	0	2	0	8	3.339	0	0	3.339
1	0	2	0	9	3.268	0	0	3.268
1	0	2	0	9	3.268	0	0	3.268
1	0	2	0	9	3.268	0	0	3.268
1	0	2	0	9	3.268	0	0	3.268
1	0	2	0	9	3.268	0	0	3.268
1	0	2	0	9	3.268	0	0	3.268
1	0	2	0	8	3.218	0	0	3.218
1	0	2	0	8	3.218	0	0	3.218
1	0	2	0	8	3.218	0	0	3.218
1	0	2	0	8	3.218	0	0	3.218
1	0	2	0	8	3.218	0	0	3.218
1	0	2	0	8	3.218	0	0	3.218
2	1	2	4	15	3.183	0	0	3.218
1	0	2	0	8	3.218	0	0	3.218
1	0	2	0	8	3.218	0	0	3.218
1	0	2	0	9	3.148	0	0	3.148
1	0	2	0	9	3.148	0	0	3.148
1	0	2	0	8	3.098	0	0	3.098
1	0	2	0	8	3.098	0	0	3.098
1	0	2	0	8	3.098	0	0	3.098
1	0	2	0	8	3.098	0	0	3.098
1	0	2	0	8	3.098	0	0	3.098
1	0	2	0	8	3.098	0	0	3.098
1	0	2	0	8	3.098	0	0	3.098
1	0	2	0	8	3.098	0	0	3.098
1	0	2	0	8	3.098	0	0	3.098
1	0	2	0	8	3.098	0	0	3.098
1	0	2	0	7	3.048	0	0	3.048
1	0	2	0	7	3.048	0	0	3.048
1	0	2	0	9	3.027	0	0	3.027
1	0	2	0	9	3.027	0	0	3.027
1	0	2	0	9	3.027	0	0	3.027
1	0	2	0	9	3.027	0	0	3.027
1	0	2	0	9	3.027	0	0	3.027
1	0	2	0	8	2.978	0	0	2.978
1	0	2	0	8	2.978	0	0	2.978
1	0	2	0	8	2.978	0	0	2.978
1	0	2	0	8	2.978	0	0	2.978
1	0	2	0	7	2.928	0	0	2.928
1	0	2	0	7	2.928	0	0	2.928
1	0	2	0	7	2.928	0	0	2.928
1	0	2	0	7	2.928	0	0	2.928
1	0	2	0	8	2.857	0	0	2.857
1	0	2	0	8	2.857	0	0	2.857
1	0	2	0	8	2.857	0	0	2.857
1	0	2	0	8	2.857	0	0	2.857
1	0	2	0	8	2.857	0	0	2.857
1	0	2	0	8	2.857	0	0	2.857
1	0	2	0	8	2.857	0	0	2.857
1	0	2	0	8	2.857	0	0	2.857
1	0	2	0	7	2.807	0	0	2.807
1	0	2	0	7	2.807	0	0	2.807
1	0	2	0	7	2.807	0	0	2.807
1	0	2	0	7	2.807	0	0	2.807
1	0	2	0	7	2.807	0	0	2.807
1	0	2	0	7	2.807	0	0	2.807
1	0	2	0	6	2.757	0	0	2.757
1	0	2	0	6	2.757	0	0	2.757
1	0	2	0	6	2.757	0	0	2.757
1	0	2	0	7	2.687	0	0	2.687
1	0	2	0	7	2.687	0	0	2.687
1	0	2	0	7	2.687	0	0	2.687
1	0	2	0	7	2.687	0	0	2.687
1	0	2	0	7	2.687	0	0	2.687
1	0	2	0	7	2.687	0	0	2.687
1	0	2	0	7	2.687	0	0	2.687
1	0	2	0	6	2.637	0	0	2.637
1	0	2	0	6	2.637	0	0	2.637
1	0	2	0	6	2.637	0	0	2.637
1	0	2	0	6	2.637	0	0	2.637
1	0	2	0	8	2.616	0	0	2.616
1	0	2	0	7	2.566	0	0	2.566
1	0	2	0	7	2.566	0	0	2.566
1	0	2	0	7	2.566	0	0	2.566
1	0	2	0	7	2.566	0	0	2.566
1	0	2	0	7	2.566	0	0	2.566
1	0	2	0	6	2.517	0	0	2.517
1	0	2	0	6	2.517	0	0	2.517
1	0	2	0	6	2.517	0	0	2.517
1	0	2	0	6	2.517	0	0	2.517
1	0	2	0	6	2.517	0	0	2.517
1	0	2	0	6	2.517	0	0	2.517
1	0	2	0	6	2.517	0	0	2.517
1	0	2	0	7	2.446	0	0	2.446
1	0	2	0	7	2.446	0	0	2.446
1	0	2	0	7	2.446	0	0	2.446
1	0	2	0	6	2.396	0	0	2.396
1	0	2	0	6	2.396	0	0	2.396
1	0	2	0	6	2.396	0	0	2.396
1	0	2	0	6	2.396	0	0	2.396
1	0	2	0	6	2.396	0	0	2.396
1	0	2	0	6	2.396	0	0	2.396
1	0	2	0	6	2.396	0	0	2.396
1	0	2	0	6	2.396	0	0	2.396
1	0	2	0	5	2.346	0	0	2.346
1	0	2	0	5	2.346	0	0	2.346
1	0	2	0	6	2.276	0	0	2.276
1	0	2	0	6	2.276	0	0	2.276
1	0	2	0	6	2.276	0	0	2.276
1	0	2	0	6	2.276	0	0	2.276
1	0	2	0	6	2.276	0	0	2.276
1	0	2	0	6	2.276	0	0	2.276
1	0	2	0	6	2.276	0	0	2.276
1	0	2	0	6	2.276	0	0	2.276
1	0	2	0	5	2.226	0	0	2.226
1	0	2	0	5	2.226	0	0	2.226
1	0	2	0	5	2.226	0	0	2.226
1	0	2	0	5	2.226	0	0	2.226
1	0	2	0	5	2.226	0	0	2.226
1	0	2	0	5	2.226	0	0	2.226
1	0	2	0	5	2.226	0	0	2.226
1	0	2	0	5	2.226	0	0	2.226
1	0	2	0	5	2.226	0	0	2.226
1	0	2	0	6	2.155	0	0	2.155
1	0	2	0	6	2.155	0	0	2.155
1	0	2	0	5	2.105	0	0	2.105
1	0	2	0	5	2.105	0	0	2.105
1	0	2	0	5	2.105	0	0	2.105
1	0	2	0	5	2.105	0	0	2.105
1	0	2	0	5	2.105	0	0	2.105
1	0	2	0	5	2.105	0	0	2.105
1	0	2	0	4	2.056	0	0	2.056
1	0	2	0	4	2.056	0	0	2.056
1	0	2	0	4	2.056	0	0	2.056
1	0	2	0	6	2.035	0	0	2.035
1	0	2	0	5	1.985	0	0	1.985
1	0	2	0	5	1.985	0	0	1.985
1	0	2	0	5	1.985	0	0	1.985
1	0	2	0	5	1.985	0	0	1.985
1	0	2	0	5	1.985	0	0	1.985
1	0	2	0	5	1.865	0	0	1.865
1	0	2	0	5	1.865	0	0	1.865
1	0	2	0	5	1.865	0	0	1.865
1	0	2	0	5	1.865	0	0	1.865
1	0	2	0	5	1.865	0	0	1.865
1	0	2	0	5	1.865	0	0	1.865
1	0	2	0	5	1.865	0	0	1.865
3	1	2	2	5	0.855	0	1	1.865
1	0	2	0	5	1.865	0	0	1.865
1	0	2	0	4	1.815	0	0	1.815
1	0	2	0	4	1.815	0	0	1.815
1	0	2	0	4	1.815	0	0	1.815
1	0	2	0	4	1.815	0	0	1.815
1	0	2	0	4	1.815	0	0	1.815
1	0	2	0	4	1.815	0	0	1.815
1	0	2	0	4	1.815	0	0	1.815
1	0	2	0	4	1.694	0	0	1.694
1	0	2	0	4	1.694	0	0	1.694
1	0	2	0	4	1.694	0	0	1.694
1	0	2	0	4	1.694	0	0	1.694
1	0	2	0	4	1.694	0	0	1.694
1	0	2	0	4	1.694	0	0	1.694
1	0	2	0	4	1.694	0	0	1.694
1	0	2	0	4	1.694	0	0	1.694
1	0	2	0	4	1.694	0	0	1.694
1	0	2	0	4	1.694	0	0	1.694
1	0	2	0	4	1.694	0	0	1.694
1	0	2	0	4	1.694	0	0	1.694
1	0	2	0	4	1.694	0	0	1.694
1	0	2	0	4	1.694	0	0	1.694
1	0	2	0	4	1.694	0	0	1.694
1	0	2	0	3	1.644	0	0	1.644
1	0	2	0	3	1.644	0	0	1.644
1	0	2	0	3	1.644	0	0	1.644
1	0	2	0	3	1.644	0	0	1.644
1	0	2	0	4	1.574	0	0	1.574
1	0	2	0	4	1.574	0	0	1.574
1	0	2	0	4	1.574	0	0	1.574
1	0	2	0	4	1.574	0	0	1.574
1	0	2	0	3	1.524	0	0	1.524
1	0	2	0	3	1.524	0	0	1.524
1	0	2	0	3	1.524	0	0	1.524
1	0	2	0	3	1.524	0	0	1.524
1	0	2	0	3	1.524	0	0	1.524
1	0	2	0	4	1.453	0	0	1.453
1	0	2	0	4	1.453	0	0	1.453
1	0	2	0	4	1.453	0	0	1.453
1	0	2	0	3	1.404	0	0	1.404
1	0	2	0	3	1.404	0	0	1.404
1	0	2	0	3	1.404	0	0	1.404
1	0	2	0	3	1.404	0	0	1.404
1	0	2	0	3	1.404	0	0	1.404
1	0	2	0	3	1.404	0	0	1.404
1	0	2	0	3	1.404	0	0	1.404
1	0	2	0	3	1.404	0	0	1.404
1	0	2	0	3	1.404	0	0	1.404
1	0	2	0	3	1.404	0	0	1.404
1	0	2	0	3	1.404	0	0	1.404
1	0	2	0	3	1.404	0	0	1.404
1	0	2	0	3	1.404	0	0	1.404
1	0	2	0	3	1.404	0	0	1.404
1	0	2	0	3	1.404	0	0	1.404
1	0	2	0	3	1.404	0	0	1.404
1	0	2	0	3	1.404	0	0	1.404
1	0	2	0	3	1.404	0	0	1.404
1	0	2	0	3	1.404	0	0	1.404
1	0	2	0	3	1.283	0	0	1.283
1	0	2	0	3	1.283	0	0	1.283
1	0	2	0	3	1.283	0	0	1.283
1	0	2	0	3	1.283	0	0	1.283
1	0	2	0	3	1.283	0	0	1.283
1	0	2	0	3	1.283	0	0	1.283
1	0	2	0	3	1.283	0	0	1.283
1	0	2	0	2	1.233	0	0	1.233
1	0	2	0	2	1.233	0	0	1.233
1	0	2	0	2	1.233	0	0	1.233
1	0	2	0	2	1.233	0	0	1.233
1	0	2	0	2	1.233	0	0	1.233
1	0	2	0	2	1.233	0	0	1.233
1	0	2	0	2	1.233	0	0	1.233
1	0	2	0	3	1.163	0	0	1.163
1	0	2	0	3	1.163	0	0	1.163
1	0	2	0	3	1.163	0	0	1.163
1	0	2	0	3	1.163	0	0	1.163
1	0	2	0	2	1.113	0	0	1.113
1	0	2	0	2	1.113	0	0	1.113
1	0	2	0	2	1.113	0	0	1.113
1	0	2	0	2	1.113	0	0	1.113
1	0	2	0	2	1.113	0	0	1.113
1	0	2	0	2	1.113	0	0	1.113
1	0	2	0	2	1.113	0	0	1.113
1	0	2	0	2	1.113	0	0	1.113
1	0	2	0	2	1.113	0	0	1.113
1	0	2	0	2	1.113	0	0	1.113
1	0	2	0	2	1.113	0	0	1.113
1	0	2	0	2	1.113	0	0	1.113
1	0	2	0	2	1.113	0	0	1.113
1	0	2	0	2	1.113	0	0	1.113
1	0	2	0	2	1.113	0	0	1.113
1	0	2	0	2	1.113	0	0	1.113
1	0	2	0	2	1.113	0	0	1.113
1	0	2	0	2	1.113	0	0	1.113
1	0	2	0	2	1.113	0	0	1.113
1	0	2	0	2	1.113	0	0	1.113
1	0	2	0	2	1.113	0	0	1.113
1	0	2	0	2	1.113	0	0	1.113
1	0	2	0	2	1.113	0	0	1.113
1	0	2	0	2	1.113	0	0	1.113
1	0	2	0	2	1.113	0	0	1.113
1	0	2	0	2	1.113	0	0	1.113
1	0	2	0	2	1.113	0	0	1.113
1	0	2	0	2	1.113	0	0	1.113
1	0	2	0	2	1.113	0	0	1.113
1	0	2	0	2	1.113	0	0	1.113
1	0	2	0	2	1.113	0	0	1.113
1	0	2	0	2	1.113	0	0	1.113
1	0	2	0	2	1.113	0	0	1.113
1	0	2	0	2	0.993	0	0	0.993
1	0	2	0	2	0.993	0	0	0.993
1	0	2	0	2	0.993	0	0	0.993
1	0	2	0	2	0.993	0	0	0.993
1	0	2	0	2	0.993	0	0	0.993
1	0	2	0	2	0.993	0	0	0.993
1	0	2	0	2	0.993	0	0	0.993
1	0	2	0	2	0.993	0	0	0.993
1	0	2	0	2	0.993	0	0	0.993
1	0	2	0	2	0.993	0	0	0.993
1	0	2	0	2	0.993	0	0	0.993
1	0	2	0	2	0.993	0	0	0.993
1	0	2	0	2	0.993	0	0	0.993
1	0	2	0	2	0.993	0	0	0.993
1	0	2	0	2	0.993	0	0	0.993
1	0	2	0	2	0.993	0	0	0.993
1	0	2	0	2	0.993	0	0	0.993
1	0	2	0	2	0.993	0	0	0.993
1	0	2	0	2	0.993	0	0	0.993
1	0	2	0	2	0.993	0	0	0.993
1	0	2	0	2	0.993	0	0	0.993
1	0	2	0	2	0.993	0	0	0.993
1	0	2	0	2	0.993	0	0	0.993
1	0	2	0	2	0.993	0	0	0.993
1	0	2	0	2	0.993	0	0	0.993
1	0	2	0	2	0.993	0	0	0.993
1	0	2	0	2	0.993	0	0	0.993
1	0	2	0	2	0.993	0	0	0.993
1	0	2	0	2	0.993	0	0	0.993
1	0	2	0	2	0.993	0	0	0.993
1	0	2	0	2	0.993	0	0	0.993
1	0	2	0	2	0.993	0	0	0.993
1	0	2	0	2	0.993	0	0	0.993
1	0	2	0	2	0.993	0	0	0.993
1	0	2	0	2	0.872	0	0	0.872
1	0	2	0	2	0.872	0	0	0.872
1	0	2	0	2	0.872	0	0	0.872
1	0	2	0	2	0.872	0	0	0.872
1	0	2	0	2	0.872	0	0	0.872
1	0	2	0	2	0.872	0	0	0.872
1	0	2	0	2	0.872	0	0	0.872
1	0	2	0	2	0.872	0	0	0.872
1	0	2	0	1	0.822	0	0	0.822
1	0	2	0	1	0.822	0	0	0.822
1	0	2	0	1	0.822	0	0	0.822
1	0	2	0	1	0.822	0	0	0.822
1	0	2	0	1	0.822	0	0	0.822
1	0	2	0	1	0.822	0	0	0.822
1	0	2	0	1	0.822	0	0	0.822
1	0	2	0	1	0.822	0	0	0.822
1	0	2	0	1	0.822	0	0	0.822
1	0	2	0	1	0.822	0	0	0.822
1	0	2	0	1	0.822	0	0	0.822
1	0	2	0	1	0.822	0	0	0.822
1	0	2	0	1	0.822	0	0	0.822
1	0	2	0	1	0.822	0	0	0.822
1	0	2	0	1	0.822	0	0	0.822
1	0	2	0	1	0.822	0	0	0.822
1	0	2	0	1	0.822	0	0	0.822
1	0	2	0	1	0.822	0	0	0.822
1	0	2	0	1	0.702	0	0	0.702
1	0	2	0	1	0.702	0	0	0.702
1	0	2	0	1	0.702	0	0	0.702
1	0	2	0	1	0.702	0	0	0.702
1	0	2	0	1	0.702	0	0	0.702
1	0	2	0	1	0.702	0	0	0.702
1	0	2	0	1	0.702	0	0	0.702
1	0	2	0	1	0.702	0	0	0.702
1	0	2	0	1	0.702	0	0	0.702
1	0	2	0	1	0.702	0	0	0.702
1	0	2	0	1	0.702	0	0	0.702
1	0	2	0	1	0.702	0	0	0.702
1	0	2	0	1	0.702	0	0	0.702
1	0	2	0	1	0.702	0	0	0.702
1	0	2	0	1	0.702	0	0	0.702
1	0	2	0	1	0.702	0	0	0.702
1	0	2	0	1	0.702	0	0	0.702
1	0	2	0	1	0.702	0	0	0.702
1	0	2	0	1	0.702	0	0	0.702
1	0	2	0	1	0.702	0	0	0.702
1	0	2	0	1	0.702	0	0	0.702
1	0	2	0	1	0.702	0	0	0.702
1	0	2	0	1	0.702	0	0	0.702
1	0	2	0	1	0.702	0	0	0.702
1	0	2	0	1	0.702	0	0	0.702
1	0	2	0	1	0.702	0	0	0.702
1	0	2	0	1	0.702	0	0	0.702
1	0	2	0	1	0.702	0	0	0.702
1	0	2	0	1	0.702	0	0	0.702
1	0	2	0	1	0.702	0	0	0.702
1	0	2	0	1	0.702	0	0	0.702
1	0	2	0	1	0.702	0	0	0.702
1	0	2	0	1	0.702	0	0	0.702
1	0	2	0	1	0.702	0	0	0.702
1	0	2	0	1	0.702	0	0	0.702
1	0	2	0	1	0.702	0	0	0.702
1	0	2	0	1	0.702	0	0	0.702
1	0	2	0	1	0.702	0	0	0.702
1	0	2	0	1	0.702	0	0	0.702
1	0	2	0	1	0.702	0	0	0.702
1	0	2	0	1	0.702	0	0	0.702
1	0	2	0	1	0.702	0	0	0.702
1	0	2	0	1	0.702	0	0	0.702
1	0	2	0	1	0.702	0	0	0.702
1	0	2	0	1	0.702	0	0	0.702
1	0	2	0	1	0.702	0	0	0.702
1	0	2	0	1	0.702	0	0	0.702
1	0	2	0	1	0.702	0	0	0.702
1	0	2	0	1	0.702	0	0	0.702
1	0	2	0	1	0.702	0	0	0.702
1	0	2	0	1	0.702	0	0	0.702
1	0	2	0	1	0.702	0	0	0.702
1	0	2	0	1	0.702	0	0	0.702
1	0	2	0	1	0.702	0	0	0.702
1	0	2	0	1	0.702	0	0	0.702
1	0	2	0	1	0.702	0	0	0.702
1	0	2	0	1	0.702	0	0	0.702
1	0	2	0	1	0.702	0	0	0.702
1	0	2	0	1	0.702	0	0	0.702
1	0	2	0	1	0.702	0	0	0.702
2892	1059	2533	3365	28145	2633.61	981	73	3752.36		38
76.1053	27.8684	66.6579	88.5526	740.658	69.3054	25.8158	1.92105	98.7464
#Branches	#Junctions	#End-point voxels	#Junction voxels	#Slab voxels	Average Branch Length	#Triple Points	#Quadruple Points	Maximum Branch Length

## Sheet: PFC WT-13
#Branches	#Junctions	#End-point voxels	#Junction voxels	#Slab voxels	Average Branch Length	#Triple Points	#Quadruple Points	Maximum Branch Length
332	175	125	548	4432	5.226	161	14	25.556
177	94	64	313	2183	4.958	86	8	17.213
67	34	30	102	756	4.541	32	2	14.736
47	24	21	73	522	4.437	23	1	16.511
44	22	21	63	537	4.754	21	1	14.065
43	21	21	66	553	5.053	19	2	13.584
48	25	19	70	647	5.156	23	2	18.156
38	19	18	54	525	5.326	18	1	17.545
37	18	18	54	388	4.222	16	2	14.447
31	15	15	51	311	4.017	13	2	19.289
27	13	14	47	236	3.675	12	1	10.967
24	11	13	42	249	4.341	10	0	10.574
29	15	12	49	444	5.977	14	1	12.732
24	12	12	40	280	4.591	12	0	12.03
25	13	11	38	335	5.179	13	0	17.064
17	7	11	23	329	7.308	5	2	15.901
19	9	11	27	195	4.073	9	0	11.379
25	12	11	43	269	4.419	9	3	11.177
30	16	11	53	249	3.525	15	1	9.855
19	9	11	29	189	4.041	9	0	8.662
19	9	10	31	226	4.714	8	1	13.431
17	8	10	27	194	4.447	8	0	12.251
17	8	10	27	209	4.668	8	0	11.358
17	8	10	26	212	4.784	8	0	11.279
20	9	10	29	208	4.193	7	1	8.472
15	7	9	22	188	4.78	7	0	12.541
26	14	9	40	294	4.467	13	1	11.719
15	7	9	19	112	3.175	7	0	9.825
28	15	9	50	315	4.538	13	2	8.812
15	7	9	23	102	3.027	7	0	6.557
11	4	8	14	185	6.567	3	0	19.7
19	10	8	30	240	4.915	10	0	13.023
11	5	7	17	143	5.072	5	0	14.036
11	5	7	15	121	4.256	5	0	11.91
11	5	7	19	115	4.188	5	0	11.208
11	5	7	17	109	4.108	5	0	11.208
13	6	7	24	121	3.863	5	1	10.646
13	6	7	18	152	4.773	5	1	10.307
11	5	7	17	116	4.221	5	0	9.996
15	7	7	22	146	3.978	5	2	9.875
14	7	7	24	96	3.033	7	0	7.118
11	5	7	12	78	3.124	5	0	4.572
9	4	6	14	149	6.39	4	0	15.801
9	4	6	10	117	5.147	4	0	11.47
9	4	6	10	104	4.432	4	0	11.108
9	4	6	15	115	5.064	4	0	10.477
11	5	6	19	111	4.104	4	1	9.344
9	4	6	13	86	3.948	4	0	8.472
8	3	6	13	64	3.465	2	1	5.882
9	4	6	12	60	2.781	4	0	4.14
9	4	6	12	35	1.907	4	0	3.609
6	2	5	7	136	8.025	1	1	16.441
10	5	5	19	128	5.196	5	0	14.688
7	3	5	9	81	4.575	3	0	11.329
7	3	5	10	74	4.343	3	0	10.307
7	3	5	9	53	3.274	3	0	10.286
7	3	5	9	55	3.426	3	0	10.066
7	3	5	7	48	2.88	3	0	8.301
7	3	5	5	83	4.423	3	0	8.16
7	3	5	7	75	4.242	3	0	7.649
7	3	5	8	50	3.039	3	0	7.479
7	3	5	8	46	2.873	3	0	7.039
7	3	5	10	79	4.533	3	0	6.848
7	3	5	8	39	2.496	3	0	6.777
7	3	5	8	34	2.22	3	0	6.196
7	3	5	11	46	2.963	3	0	6.026
10	5	5	18	75	3.318	5	0	5.955
7	3	5	12	47	3.056	3	0	5.664
7	3	5	10	60	3.589	3	0	5.565
6	2	5	8	56	3.868	1	1	5.444
7	3	5	7	43	2.587	3	0	4.842
7	3	5	11	19	1.577	3	0	2.978
5	2	4	7	69	5.243	2	0	13.966
5	2	4	7	71	5.263	2	0	12.952
5	2	4	8	108	7.944	2	0	11.81
4	1	4	5	96	8.883	0	1	11.81
5	2	4	6	68	5.103	2	0	11.108
5	2	4	2	49	3.958	2	0	10.427
5	2	4	2	52	3.916	2	0	9.875
4	1	4	4	87	7.992	0	1	9.705
5	2	4	6	53	4.183	2	0	9.464
8	4	4	11	98	4.919	4	0	8.833
5	2	4	5	36	3.016	2	0	8.472
5	2	4	6	53	4.038	2	0	7.869
5	2	4	4	62	4.758	2	0	7.138
5	2	4	7	43	3.433	2	0	7.068
4	1	4	5	59	5.639	0	1	6.846
4	1	4	5	35	3.563	0	1	6.707
5	2	4	7	33	3.006	2	0	6.607
5	2	4	7	48	4.061	2	0	6.437
5	2	4	4	22	1.951	2	0	6.366
5	2	4	6	35	3.064	2	0	6.146
5	2	4	4	46	3.515	2	0	6.125
5	2	4	8	36	3.18	2	0	5.835
5	2	4	6	47	3.713	2	0	5.664
5	2	4	8	36	3.238	2	0	5.565
5	2	4	8	41	3.481	2	0	5.565
4	1	4	4	34	3.942	0	1	5.444
5	2	4	2	26	2.198	2	0	5.444
5	2	4	4	34	2.817	2	0	5.083
4	1	4	7	33	3.517	0	1	4.963
5	2	4	6	36	2.978	2	0	4.792
5	2	4	7	21	2.019	2	0	4.551
5	2	4	6	35	2.871	2	0	4.261
5	2	4	7	42	3.36	2	0	4.261
5	2	4	7	34	2.919	2	0	4.14
5	2	4	7	24	2.314	2	0	4.041
5	2	4	4	22	1.855	2	0	2.737
3	1	3	3	90	10.53	1	0	18.106
3	1	3	3	63	7.753	1	0	17.254
3	1	3	4	51	6.39	1	0	15.61
3	1	3	3	79	9.825	1	0	15.319
3	1	3	4	76	9.23	1	0	13.023
3	1	3	1	63	7.439	1	0	12.321
3	1	3	4	45	5.544	1	0	11.258
3	1	3	3	35	4.639	1	0	11.229
3	1	3	5	48	6.373	1	0	10.988
3	1	3	3	53	6.784	1	0	10.187
3	1	3	4	31	4.308	1	0	10.066
3	1	3	4	45	5.704	1	0	9.514
3	1	3	1	26	3.549	1	0	9.414
3	1	3	3	43	5.213	1	0	9.103
3	1	3	4	44	5.471	1	0	9.103
3	1	3	4	34	4.598	1	0	8.712
3	1	3	4	47	5.761	1	0	8.472
3	1	3	1	36	4.622	1	0	8.422
3	1	3	4	42	5.156	1	0	8.401
3	1	3	4	44	5.407	1	0	8.281
3	1	3	3	38	5.21	1	0	8.081
3	1	3	4	36	4.455	1	0	7.82
3	1	3	3	34	4.662	1	0	7.79
3	1	3	1	42	4.922	1	0	7.77
3	1	3	3	36	4.615	1	0	7.529
3	1	3	4	25	3.389	1	0	7.068
3	1	3	4	32	4.204	1	0	6.997
3	1	3	1	31	4.057	1	0	6.798
3	1	3	4	25	3.405	1	0	6.536
3	1	3	4	28	3.76	1	0	6.487
3	1	3	4	29	3.897	1	0	6.366
3	1	3	4	30	3.93	1	0	6.246
3	1	3	4	19	2.847	1	0	6.146
3	1	3	3	23	2.994	1	0	6.005
3	1	3	3	25	3.308	1	0	5.714
3	1	3	1	41	4.785	1	0	5.544
3	1	3	4	33	4.461	1	0	5.494
3	1	3	4	18	2.71	1	0	5.494
3	1	3	4	18	2.727	1	0	5.374
3	1	3	3	35	4.277	1	0	5.374
3	1	3	4	21	2.72	1	0	5.353
3	1	3	1	22	2.984	1	0	5.274
3	1	3	1	19	2.493	1	0	5.083
3	1	3	1	24	3.018	1	0	5.083
3	1	3	3	34	4.381	1	0	4.842
3	1	3	4	25	3.429	1	0	4.792
3	1	3	4	20	2.961	1	0	4.792
3	1	3	3	21	2.881	1	0	4.672
3	1	3	1	17	2.356	1	0	4.672
3	1	3	1	23	3.162	1	0	4.452
3	1	3	3	18	2.59	1	0	4.381
3	1	3	4	18	2.607	1	0	4.261
3	1	3	1	23	2.961	1	0	4.211
3	1	3	4	22	2.978	1	0	4.14
3	1	3	1	13	1.871	1	0	4.09
3	1	3	3	19	2.887	1	0	3.8
3	1	3	3	20	2.663	1	0	3.729
3	1	3	4	15	2.276	1	0	3.679
3	1	3	1	18	2.316	1	0	3.679
3	1	3	1	19	2.533	1	0	3.679
3	1	3	3	14	2.122	1	0	3.679
3	1	3	4	9	1.557	1	0	3.559
3	1	3	3	23	3.235	1	0	3.438
3	1	3	3	16	2.155	1	0	3.438
3	1	3	4	17	2.67	1	0	3.389
3	1	3	4	8	1.501	1	0	3.268
3	1	3	3	20	2.784	1	0	3.268
3	1	3	3	15	2.339	1	0	3.218
3	1	3	4	14	2.179	1	0	3.148
3	1	3	1	14	2.065	1	0	2.978
3	1	3	3	10	1.734	1	0	2.978
3	1	3	4	15	2.356	1	0	2.978
3	1	3	4	8	1.621	1	0	2.928
3	1	3	3	12	1.928	1	0	2.928
3	1	3	3	13	1.905	1	0	2.446
3	1	3	4	12	1.985	1	0	2.396
3	1	3	4	13	2.042	1	0	2.276
3	1	3	1	13	1.751	1	0	2.276
3	1	3	3	12	1.928	1	0	2.276
3	1	3	4	6	1.283	1	0	2.155
3	1	3	3	5	1.21	1	0	2.105
3	1	3	4	7	1.501	1	0	1.985
3	1	3	3	7	1.484	1	0	1.935
3	1	3	4	4	1.089	1	0	1.865
3	1	3	4	11	1.751	1	0	1.865
3	1	3	3	7	1.283	1	0	1.865
3	1	3	3	7	1.323	1	0	1.865
3	1	3	4	9	1.694	1	0	1.815
3	1	3	3	5	1.13	1	0	1.694
3	1	3	1	6	1.113	1	0	1.644
3	1	3	4	2	0.896	1	0	1.404
3	1	3	3	5	1.13	1	0	1.404
3	1	3	3	3	0.896	1	0	1.283
3	1	3	1	4	0.936	1	0	1.283
1	0	2	0	36	12.08	0	0	12.08
1	0	2	0	35	11.79	0	0	11.79
1	0	2	0	32	11.64	0	0	11.64
1	0	2	0	33	11.569	0	0	11.569
1	0	2	0	32	10.918	0	0	10.918
1	0	2	0	31	10.747	0	0	10.747
1	0	2	0	32	10.677	0	0	10.677
1	0	2	0	29	10.407	0	0	10.407
1	0	2	0	27	10.066	0	0	10.066
1	0	2	0	28	9.755	0	0	9.755
1	0	2	0	25	9.244	0	0	9.244
1	0	2	0	25	9.003	0	0	9.003
1	0	2	0	25	8.883	0	0	8.883
1	0	2	0	27	8.862	0	0	8.862
1	0	2	0	24	8.712	0	0	8.712
1	0	2	0	22	8.613	0	0	8.613
1	0	2	0	24	8.592	0	0	8.592
1	0	2	0	25	8.401	0	0	8.401
1	0	2	0	25	8.281	0	0	8.281
1	0	2	0	24	8.231	0	0	8.231
1	0	2	0	22	8.131	0	0	8.131
1	0	2	0	22	8.131	0	0	8.131
1	0	2	0	23	7.82	0	0	7.82
1	0	2	0	22	7.77	0	0	7.77
1	0	2	0	22	7.649	0	0	7.649
1	0	2	0	20	7.429	0	0	7.429
1	0	2	0	22	7.288	0	0	7.288
1	0	2	0	22	7.288	0	0	7.288
1	0	2	0	19	7.259	0	0	7.259
1	0	2	0	19	7.138	0	0	7.138
1	0	2	0	19	7.138	0	0	7.138
1	0	2	0	20	6.948	0	0	6.948
1	0	2	0	21	6.877	0	0	6.877
1	0	2	0	18	6.848	0	0	6.848
1	0	2	0	19	6.657	0	0	6.657
1	0	2	0	18	6.607	0	0	6.607
1	0	2	0	18	6.487	0	0	6.487
1	0	2	0	18	6.366	0	0	6.366
1	0	2	0	16	6.266	0	0	6.266
1	0	2	0	17	6.196	0	0	6.196
1	0	2	0	17	6.196	0	0	6.196
1	0	2	0	16	6.146	0	0	6.146
1	0	2	0	15	5.976	0	0	5.976
1	0	2	0	16	5.905	0	0	5.905
1	0	2	0	17	5.714	0	0	5.714
1	0	2	0	16	5.664	0	0	5.664
1	0	2	0	15	5.614	0	0	5.614
1	0	2	0	14	5.203	0	0	5.203
1	0	2	0	14	5.203	0	0	5.203
1	0	2	0	15	5.133	0	0	5.133
1	0	2	0	15	5.012	0	0	5.012
1	0	2	0	14	4.963	0	0	4.963
1	0	2	0	14	4.963	0	0	4.963
1	0	2	0	14	4.963	0	0	4.963
1	0	2	0	14	4.963	0	0	4.963
1	0	2	0	13	4.913	0	0	4.913
1	0	2	0	13	4.913	0	0	4.913
1	0	2	0	15	4.892	0	0	4.892
1	0	2	0	12	4.863	0	0	4.863
1	0	2	0	12	4.863	0	0	4.863
1	0	2	0	14	4.842	0	0	4.842
1	0	2	0	13	4.792	0	0	4.792
1	0	2	0	12	4.742	0	0	4.742
1	0	2	0	13	4.672	0	0	4.672
1	0	2	0	13	4.672	0	0	4.672
1	0	2	0	13	4.672	0	0	4.672
1	0	2	0	12	4.622	0	0	4.622
1	0	2	0	12	4.622	0	0	4.622
1	0	2	0	11	4.572	0	0	4.572
1	0	2	0	11	4.572	0	0	4.572
1	0	2	0	13	4.551	0	0	4.551
1	0	2	0	13	4.551	0	0	4.551
1	0	2	0	12	4.502	0	0	4.502
1	0	2	0	12	4.502	0	0	4.502
1	0	2	0	14	4.481	0	0	4.481
1	0	2	0	12	4.381	0	0	4.381
1	0	2	0	12	4.381	0	0	4.381
1	0	2	0	12	4.261	0	0	4.261
1	0	2	0	12	4.261	0	0	4.261
1	0	2	0	11	4.211	0	0	4.211
1	0	2	0	11	4.211	0	0	4.211
1	0	2	0	11	4.211	0	0	4.211
1	0	2	0	12	4.14	0	0	4.14
1	0	2	0	11	4.09	0	0	4.09
1	0	2	0	11	4.09	0	0	4.09
1	0	2	0	11	4.09	0	0	4.09
1	0	2	0	11	4.09	0	0	4.09
1	0	2	0	10	4.041	0	0	4.041
1	0	2	0	10	4.041	0	0	4.041
1	0	2	0	11	3.97	0	0	3.97
1	0	2	0	11	3.97	0	0	3.97
1	0	2	0	10	3.92	0	0	3.92
1	0	2	0	10	3.92	0	0	3.92
1	0	2	0	12	3.899	0	0	3.899
1	0	2	0	12	3.899	0	0	3.899
1	0	2	0	10	3.8	0	0	3.8
1	0	2	0	9	3.75	0	0	3.75
1	0	2	0	11	3.729	0	0	3.729
1	0	2	0	11	3.729	0	0	3.729
1	0	2	0	10	3.679	0	0	3.679
1	0	2	0	10	3.679	0	0	3.679
1	0	2	0	11	3.609	0	0	3.609
1	0	2	0	10	3.559	0	0	3.559
1	0	2	0	9	3.509	0	0	3.509
1	0	2	0	9	3.509	0	0	3.509
1	0	2	0	9	3.509	0	0	3.509
1	0	2	0	9	3.509	0	0	3.509
1	0	2	0	8	3.459	0	0	3.459
1	0	2	0	8	3.459	0	0	3.459
1	0	2	0	10	3.438	0	0	3.438
1	0	2	0	9	3.389	0	0	3.389
1	0	2	0	9	3.389	0	0	3.389
1	0	2	0	8	3.339	0	0	3.339
1	0	2	0	8	3.339	0	0	3.339
1	0	2	0	10	3.318	0	0	3.318
1	0	2	0	9	3.268	0	0	3.268
1	0	2	0	9	3.268	0	0	3.268
1	0	2	0	9	3.268	0	0	3.268
1	0	2	0	9	3.268	0	0	3.268
1	0	2	0	9	3.268	0	0	3.268
1	0	2	0	9	3.268	0	0	3.268
1	0	2	0	8	3.218	0	0	3.218
1	0	2	0	7	3.168	0	0	3.168
1	0	2	0	9	3.148	0	0	3.148
1	0	2	0	9	3.148	0	0	3.148
1	0	2	0	8	3.098	0	0	3.098
1	0	2	0	8	3.098	0	0	3.098
1	0	2	0	8	3.098	0	0	3.098
1	0	2	0	8	3.098	0	0	3.098
1	0	2	0	8	3.098	0	0	3.098
1	0	2	0	8	3.098	0	0	3.098
1	0	2	0	8	3.098	0	0	3.098
1	0	2	0	7	3.048	0	0	3.048
1	0	2	0	9	3.027	0	0	3.027
1	0	2	0	9	3.027	0	0	3.027
1	0	2	0	8	2.978	0	0	2.978
1	0	2	0	8	2.978	0	0	2.978
1	0	2	0	8	2.978	0	0	2.978
1	0	2	0	7	2.928	0	0	2.928
1	0	2	0	7	2.928	0	0	2.928
1	0	2	0	8	2.857	0	0	2.857
1	0	2	0	8	2.857	0	0	2.857
1	0	2	0	7	2.807	0	0	2.807
1	0	2	0	7	2.807	0	0	2.807
1	0	2	0	6	2.757	0	0	2.757
1	0	2	0	8	2.737	0	0	2.737
1	0	2	0	7	2.687	0	0	2.687
1	0	2	0	7	2.687	0	0	2.687
1	0	2	0	7	2.687	0	0	2.687
1	0	2	0	7	2.687	0	0	2.687
1	0	2	0	7	2.687	0	0	2.687
1	0	2	0	7	2.687	0	0	2.687
1	0	2	0	6	2.637	0	0	2.637
1	0	2	0	6	2.637	0	0	2.637
1	0	2	0	7	2.566	0	0	2.566
1	0	2	0	7	2.566	0	0	2.566
1	0	2	0	7	2.566	0	0	2.566
1	0	2	0	7	2.566	0	0	2.566
1	0	2	0	7	2.566	0	0	2.566
1	0	2	0	6	2.517	0	0	2.517
1	0	2	0	6	2.517	0	0	2.517
1	0	2	0	7	2.446	0	0	2.446
1	0	2	0	7	2.446	0	0	2.446
1	0	2	0	7	2.446	0	0	2.446
1	0	2	0	6	2.396	0	0	2.396
1	0	2	0	6	2.396	0	0	2.396
1	0	2	0	6	2.396	0	0	2.396
1	0	2	0	6	2.396	0	0	2.396
1	0	2	0	6	2.396	0	0	2.396
1	0	2	0	6	2.396	0	0	2.396
1	0	2	0	5	2.346	0	0	2.346
1	0	2	0	5	2.346	0	0	2.346
1	0	2	0	5	2.346	0	0	2.346
1	0	2	0	6	2.276	0	0	2.276
1	0	2	0	6	2.276	0	0	2.276
1	0	2	0	6	2.276	0	0	2.276
1	0	2	0	5	2.226	0	0	2.226
1	0	2	0	5	2.226	0	0	2.226
1	0	2	0	5	2.226	0	0	2.226
1	0	2	0	5	2.226	0	0	2.226
1	0	2	0	5	2.226	0	0	2.226
1	0	2	0	5	2.226	0	0	2.226
1	0	2	0	5	2.226	0	0	2.226
1	0	2	0	5	2.226	0	0	2.226
1	0	2	0	5	2.226	0	0	2.226
1	0	2	0	5	2.226	0	0	2.226
1	0	2	0	6	2.155	0	0	2.155
1	0	2	0	6	2.155	0	0	2.155
1	0	2	0	5	2.105	0	0	2.105
1	0	2	0	5	2.105	0	0	2.105
1	0	2	0	5	2.105	0	0	2.105
1	0	2	0	5	2.105	0	0	2.105
1	0	2	0	5	2.105	0	0	2.105
1	0	2	0	5	2.105	0	0	2.105
1	0	2	0	5	2.105	0	0	2.105
1	0	2	0	5	2.105	0	0	2.105
1	0	2	0	4	2.056	0	0	2.056
1	0	2	0	5	1.985	0	0	1.985
1	0	2	0	5	1.985	0	0	1.985
1	0	2	0	5	1.985	0	0	1.985
1	0	2	0	5	1.985	0	0	1.985
1	0	2	0	5	1.985	0	0	1.985
1	0	2	0	5	1.985	0	0	1.985
1	0	2	0	5	1.985	0	0	1.985
1	0	2	0	4	1.935	0	0	1.935
1	0	2	0	4	1.935	0	0	1.935
1	0	2	0	4	1.935	0	0	1.935
1	0	2	0	4	1.935	0	0	1.935
1	0	2	0	4	1.935	0	0	1.935
1	0	2	0	4	1.935	0	0	1.935
1	0	2	0	4	1.935	0	0	1.935
1	0	2	0	4	1.935	0	0	1.935
1	0	2	0	4	1.935	0	0	1.935
1	0	2	0	4	1.935	0	0	1.935
1	0	2	0	4	1.935	0	0	1.935
1	0	2	0	4	1.935	0	0	1.935
1	0	2	0	4	1.935	0	0	1.935
1	0	2	0	5	1.865	0	0	1.865
1	0	2	0	5	1.865	0	0	1.865
1	0	2	0	4	1.815	0	0	1.815
1	0	2	0	4	1.815	0	0	1.815
1	0	2	0	4	1.815	0	0	1.815
1	0	2	0	4	1.815	0	0	1.815
1	0	2	0	4	1.815	0	0	1.815
1	0	2	0	4	1.815	0	0	1.815
1	0	2	0	4	1.815	0	0	1.815
1	0	2	0	4	1.694	0	0	1.694
1	0	2	0	4	1.694	0	0	1.694
1	0	2	0	4	1.694	0	0	1.694
1	0	2	0	4	1.694	0	0	1.694
1	0	2	0	4	1.694	0	0	1.694
1	0	2	0	4	1.694	0	0	1.694
1	0	2	0	4	1.694	0	0	1.694
1	0	2	0	4	1.694	0	0	1.694
1	0	2	0	4	1.694	0	0	1.694
1	0	2	0	4	1.694	0	0	1.694
1	0	2	0	4	1.694	0	0	1.694
1	0	2	0	4	1.694	0	0	1.694
1	0	2	0	4	1.694	0	0	1.694
1	0	2	0	4	1.694	0	0	1.694
1	0	2	0	4	1.694	0	0	1.694
1	0	2	0	4	1.694	0	0	1.694
1	0	2	0	4	1.694	0	0	1.694
1	0	2	0	4	1.694	0	0	1.694
1	0	2	0	4	1.694	0	0	1.694
1	0	2	0	4	1.694	0	0	1.694
1	0	2	0	3	1.644	0	0	1.644
1	0	2	0	4	1.574	0	0	1.574
1	0	2	0	4	1.574	0	0	1.574
1	0	2	0	4	1.574	0	0	1.574
1	0	2	0	4	1.574	0	0	1.574
1	0	2	0	4	1.574	0	0	1.574
1	0	2	0	4	1.574	0	0	1.574
1	0	2	0	4	1.574	0	0	1.574
1	0	2	0	4	1.574	0	0	1.574
1	0	2	0	3	1.524	0	0	1.524
1	0	2	0	3	1.524	0	0	1.524
1	0	2	0	3	1.524	0	0	1.524
1	0	2	0	3	1.524	0	0	1.524
1	0	2	0	3	1.524	0	0	1.524
1	0	2	0	3	1.524	0	0	1.524
1	0	2	0	3	1.524	0	0	1.524
1	0	2	0	3	1.524	0	0	1.524
1	0	2	0	3	1.524	0	0	1.524
1	0	2	0	4	1.453	0	0	1.453
1	0	2	0	3	1.404	0	0	1.404
1	0	2	0	3	1.404	0	0	1.404
1	0	2	0	3	1.404	0	0	1.404
1	0	2	0	3	1.404	0	0	1.404
1	0	2	0	3	1.404	0	0	1.404
1	0	2	0	3	1.404	0	0	1.404
1	0	2	0	3	1.404	0	0	1.404
1	0	2	0	3	1.404	0	0	1.404
1	0	2	0	3	1.404	0	0	1.404
1	0	2	0	3	1.404	0	0	1.404
1	0	2	0	3	1.404	0	0	1.404
1	0	2	0	3	1.404	0	0	1.404
1	0	2	0	3	1.404	0	0	1.404
1	0	2	0	3	1.404	0	0	1.404
1	0	2	0	3	1.404	0	0	1.404
1	0	2	0	3	1.404	0	0	1.404
1	0	2	0	3	1.404	0	0	1.404
1	0	2	0	3	1.404	0	0	1.404
1	0	2	0	3	1.404	0	0	1.404
1	0	2	0	3	1.404	0	0	1.404
1	0	2	0	3	1.404	0	0	1.404
1	0	2	0	3	1.283	0	0	1.283
1	0	2	0	3	1.283	0	0	1.283
1	0	2	0	3	1.283	0	0	1.283
1	0	2	0	3	1.283	0	0	1.283
1	0	2	0	3	1.283	0	0	1.283
1	0	2	0	3	1.283	0	0	1.283
1	0	2	0	3	1.283	0	0	1.283
1	0	2	0	3	1.283	0	0	1.283
1	0	2	0	2	1.233	0	0	1.233
1	0	2	0	2	1.233	0	0	1.233
1	0	2	0	2	1.233	0	0	1.233
1	0	2	0	2	1.233	0	0	1.233
1	0	2	0	3	1.163	0	0	1.163
1	0	2	0	3	1.163	0	0	1.163
1	0	2	0	3	1.163	0	0	1.163
1	0	2	0	2	1.113	0	0	1.113
1	0	2	0	2	1.113	0	0	1.113
1	0	2	0	2	1.113	0	0	1.113
1	0	2	0	2	1.113	0	0	1.113
1	0	2	0	2	1.113	0	0	1.113
1	0	2	0	2	1.113	0	0	1.113
1	0	2	0	2	1.113	0	0	1.113
1	0	2	0	2	1.113	0	0	1.113
1	0	2	0	2	1.113	0	0	1.113
1	0	2	0	2	1.113	0	0	1.113
1	0	2	0	2	1.113	0	0	1.113
1	0	2	0	2	1.113	0	0	1.113
1	0	2	0	2	1.113	0	0	1.113
1	0	2	0	2	1.113	0	0	1.113
1	0	2	0	2	1.113	0	0	1.113
1	0	2	0	2	1.113	0	0	1.113
1	0	2	0	2	1.113	0	0	1.113
1	0	2	0	2	1.113	0	0	1.113
1	0	2	0	2	1.113	0	0	1.113
1	0	2	0	2	1.113	0	0	1.113
1	0	2	0	2	1.113	0	0	1.113
1	0	2	0	2	1.113	0	0	1.113
1	0	2	0	2	1.113	0	0	1.113
1	0	2	0	2	1.113	0	0	1.113
1	0	2	0	2	1.113	0	0	1.113
1	0	2	0	2	1.113	0	0	1.113
1	0	2	0	2	1.113	0	0	1.113
1	0	2	0	2	0.993	0	0	0.993
1	0	2	0	2	0.993	0	0	0.993
1	0	2	0	2	0.993	0	0	0.993
1	0	2	0	2	0.993	0	0	0.993
1	0	2	0	2	0.993	0	0	0.993
1	0	2	0	2	0.993	0	0	0.993
1	0	2	0	2	0.993	0	0	0.993
1	0	2	0	2	0.993	0	0	0.993
1	0	2	0	2	0.993	0	0	0.993
1	0	2	0	2	0.993	0	0	0.993
1	0	2	0	2	0.993	0	0	0.993
1	0	2	0	2	0.993	0	0	0.993
1	0	2	0	2	0.993	0	0	0.993
1	0	2	0	2	0.993	0	0	0.993
1	0	2	0	2	0.993	0	0	0.993
1	0	2	0	2	0.993	0	0	0.993
1	0	2	0	2	0.993	0	0	0.993
1	0	2	0	2	0.993	0	0	0.993
1	0	2	0	2	0.993	0	0	0.993
1	0	2	0	2	0.993	0	0	0.993
1	0	2	0	2	0.993	0	0	0.993
1	0	2	0	2	0.993	0	0	0.993
1	0	2	0	2	0.993	0	0	0.993
1	0	2	0	2	0.993	0	0	0.993
1	0	2	0	2	0.993	0	0	0.993
1	0	2	0	2	0.993	0	0	0.993
1	0	2	0	2	0.993	0	0	0.993
1	0	2	0	2	0.993	0	0	0.993
1	0	2	0	2	0.993	0	0	0.993
1	0	2	0	2	0.993	0	0	0.993
1	0	2	0	2	0.872	0	0	0.872
1	0	2	0	2	0.872	0	0	0.872
1	0	2	0	2	0.872	0	0	0.872
1	0	2	0	1	0.822	0	0	0.822
1	0	2	0	1	0.822	0	0	0.822
1	0	2	0	1	0.822	0	0	0.822
1	0	2	0	1	0.822	0	0	0.822
1	0	2	0	1	0.822	0	0	0.822
1	0	2	0	1	0.822	0	0	0.822
1	0	2	0	1	0.822	0	0	0.822
1	0	2	0	1	0.822	0	0	0.822
1	0	2	0	1	0.822	0	0	0.822
1	0	2	0	1	0.822	0	0	0.822
1	0	2	0	1	0.822	0	0	0.822
1	0	2	0	1	0.822	0	0	0.822
1	0	2	0	1	0.822	0	0	0.822
1	0	2	0	1	0.822	0	0	0.822
1	0	2	0	1	0.822	0	0	0.822
1	0	2	0	1	0.702	0	0	0.702
1	0	2	0	1	0.702	0	0	0.702
1	0	2	0	1	0.702	0	0	0.702
1	0	2	0	1	0.702	0	0	0.702
1	0	2	0	1	0.702	0	0	0.702
1	0	2	0	1	0.702	0	0	0.702
1	0	2	0	1	0.702	0	0	0.702
1	0	2	0	1	0.702	0	0	0.702
1	0	2	0	1	0.702	0	0	0.702
1	0	2	0	1	0.702	0	0	0.702
1	0	2	0	1	0.702	0	0	0.702
1	0	2	0	1	0.702	0	0	0.702
1	0	2	0	1	0.702	0	0	0.702
1	0	2	0	1	0.702	0	0	0.702
1	0	2	0	1	0.702	0	0	0.702
1	0	2	0	1	0.702	0	0	0.702
1	0	2	0	1	0.702	0	0	0.702
1	0	2	0	1	0.702	0	0	0.702
1	0	2	0	1	0.702	0	0	0.702
1	0	2	0	1	0.702	0	0	0.702
1	0	2	0	1	0.702	0	0	0.702
1	0	2	0	1	0.702	0	0	0.702
1	0	2	0	1	0.702	0	0	0.702
1	0	2	0	1	0.702	0	0	0.702
1	0	2	0	1	0.702	0	0	0.702
1	0	2	0	1	0.702	0	0	0.702
1	0	2	0	1	0.702	0	0	0.702
1	0	2	0	1	0.702	0	0	0.702
1	0	2	0	1	0.702	0	0	0.702
1	0	2	0	1	0.702	0	0	0.702
1	0	2	0	1	0.702	0	0	0.702
1	0	2	0	1	0.702	0	0	0.702
1	0	2	0	1	0.702	0	0	0.702
1	0	2	0	1	0.702	0	0	0.702
1	0	2	0	1	0.702	0	0	0.702
1	0	2	0	1	0.702	0	0	0.702
1	0	2	0	1	0.702	0	0	0.702
1	0	2	0	1	0.702	0	0	0.702
1	0	2	0	1	0.702	0	0	0.702
1	0	2	0	1	0.702	0	0	0.702
1	0	2	0	1	0.702	0	0	0.702
1	0	2	0	1	0.702	0	0	0.702
1	0	2	0	1	0.702	0	0	0.702
1	0	2	0	1	0.702	0	0	0.702
1	0	2	0	1	0.702	0	0	0.702
1	0	2	0	1	0.702	0	0	0.702
1	0	2	0	1	0.702	0	0	0.702
1	0	2	0	1	0.702	0	0	0.702
1	0	2	0	1	0.702	0	0	0.702
1	0	2	0	1	0.702	0	0	0.702
1	0	2	0	1	0.702	0	0	0.702
1	0	2	0	1	0.702	0	0	0.702
1	0	2	0	1	0.702	0	0	0.702
1	0	2	0	1	0.702	0	0	0.702
1	0	2	0	1	0.702	0	0	0.702
1	0	2	0	1	0.702	0	0	0.702
1	0	2	0	1	0.702	0	0	0.702
1	0	2	0	1	0.702	0	0	0.702
1	0	2	0	1	0.702	0	0	0.702
1	0	2	0	1	0.702	0	0	0.702
1	0	2	0	1	0.702	0	0	0.702
2572	989	2109	3123	26519	1929.37	924	62	2731.33		43
59.814	23	49.0465	72.6279	616.721	44.869	21.4884	1.44186	63.5194
#Branches	#Junctions	#End-point voxels	#Junction voxels	#Slab voxels	Average Branch Length	#Triple Points	#Quadruple Points	Maximum Branch Length

## Sheet: PFC WT-12
#Branches	#Junctions	#End-point voxels	#Junction voxels	#Slab voxels	Average Branch Length	#Triple Points	#Quadruple Points	Maximum Branch Length
106	51	49	183	1276	4.874	44	4	23.289
55	26	28	95	733	5.265	23	2	26.305
46	22	24	84	510	4.543	20	2	12.732
45	22	24	72	543	4.753	22	0	11.017
51	25	24	80	477	3.845	22	3	9.514
45	22	23	72	540	4.763	21	1	12.512
51	25	23	81	468	3.845	21	4	10.095
38	18	20	61	377	3.973	16	2	11.84
49	26	18	86	548	4.538	24	2	17.014
47	25	17	82	576	4.834	23	2	17.956
31	15	16	40	378	4.677	14	1	12.392
31	15	16	50	395	5.054	14	1	11.279
27	13	15	33	288	4.258	13	0	14.406
33	17	14	54	390	4.708	16	1	13.235
25	12	14	39	335	5.062	12	0	11.349
26	12	13	49	306	4.777	11	0	14.045
29	14	13	57	275	3.99	11	3	12.88
26	13	13	33	272	4.144	13	0	11.981
25	12	13	46	204	3.459	11	1	11.549
20	9	12	34	272	5.257	8	1	19.128
27	14	12	44	272	4.078	14	0	16.482
21	10	12	35	303	5.477	10	0	13.484
20	9	12	32	207	4.32	8	1	8.883
28	14	12	48	203	3.204	13	0	7.82
29	15	11	52	287	4.076	13	2	11.84
17	8	10	29	158	3.707	8	0	14.717
22	11	10	35	232	4.285	10	1	12.271
18	8	10	33	229	5.183	6	2	11.326
14	6	9	18	185	5.019	5	1	16.48
18	9	9	32	180	3.985	9	0	14.256
20	10	9	28	209	4.009	9	1	12.442
15	7	9	20	111	3.095	7	0	7.72
15	7	9	20	108	2.925	7	0	6.196
12	5	8	18	86	3.098	4	1	11.981
13	6	8	18	164	4.791	6	0	10.407
12	5	8	16	76	2.832	4	1	7.188
13	6	8	21	100	3.325	6	0	6.898
11	5	7	15	154	5.369	5	0	19.049
11	5	7	16	193	6.579	5	0	17.155
14	7	7	24	147	4.193	7	0	13.364
14	7	7	23	159	4.631	7	0	12.221
11	5	7	17	116	4.337	5	0	10.797
11	5	7	18	115	4.201	5	0	8.692
10	4	7	15	101	4.075	3	1	8.06
10	4	7	15	77	3.419	3	1	7.77
9	3	7	17	71	3.661	2	0	7.699
14	7	7	16	99	2.98	7	0	6.948
11	5	7	17	52	2.299	5	0	4.211
8	3	6	8	138	6.36	2	1	17.404
9	4	6	13	148	6.218	4	0	16.793
12	6	6	16	139	4.598	6	0	14.888
9	4	6	12	111	4.67	4	0	14.286
9	4	6	15	124	5.32	4	0	13.384
9	4	6	10	131	5.438	4	0	12.251
9	4	6	15	125	5.435	4	0	12.151
12	6	6	20	152	4.91	6	0	12.101
9	4	6	11	71	3.233	4	0	11.91
11	5	6	19	100	3.899	4	1	10.407
12	6	6	20	157	5.061	6	0	8.472
9	4	6	8	65	2.907	4	0	7.599
12	6	6	20	90	3.269	6	0	6.827
9	4	6	13	75	3.419	4	0	6.657
9	4	6	15	72	3.287	4	0	5.644
8	3	6	14	45	2.68	2	1	5.322
9	4	6	10	58	2.759	4	0	5.253
9	4	6	12	60	2.762	4	0	4.842
7	3	5	12	129	6.857	3	0	15.909
7	3	5	8	134	7.302	3	0	14.908
7	3	5	8	86	4.62	3	0	11.931
9	4	5	13	88	4.033	3	1	10.216
7	3	5	9	77	4.46	3	0	10.045
7	3	5	11	63	3.807	3	0	9.564
10	5	5	15	114	4.594	5	0	9.123
7	3	5	10	69	3.887	3	0	8.982
7	3	5	8	64	3.734	3	0	8.953
7	3	5	9	72	3.926	3	0	8.521
7	3	5	8	69	3.966	3	0	8.372
6	2	5	11	60	4.328	1	1	8.351
7	3	5	9	82	4.513	3	0	8.231
7	3	5	10	57	3.482	3	0	7.84
7	3	5	10	88	4.762	3	0	7.77
7	3	5	12	61	3.552	3	0	7.699
7	3	5	13	63	3.831	3	0	7.67
7	3	5	11	60	3.51	3	0	7.649
13	7	5	23	94	3.247	7	0	7.138
7	3	5	7	55	3.171	3	0	6.536
7	3	5	11	69	3.928	3	0	6.246
7	3	5	7	49	2.836	3	0	6.005
7	3	5	11	57	3.54	3	0	5.855
9	4	5	10	68	2.943	3	1	5.714
7	3	5	8	42	2.621	3	0	5.544
7	3	5	11	47	2.853	3	0	4.842
7	3	5	11	33	2.21	3	0	4.02
7	3	5	11	33	2.193	3	0	3.148
5	2	4	5	94	6.749	2	0	20.261
5	2	4	5	57	4.405	2	0	14.306
5	2	4	7	69	5.315	2	0	12.392
5	2	4	4	56	4.265	2	0	11.74
5	2	4	8	65	5.131	2	0	11.158
5	2	4	8	64	5.073	2	0	10.967
5	2	4	6	69	5.306	2	0	10.577
4	1	4	6	42	4.315	0	1	10.022
7	3	4	13	79	4.684	2	1	9.855
5	2	4	8	47	3.854	2	0	9.805
5	2	4	7	40	3.509	2	0	9.535
7	3	4	11	95	5.356	2	1	9.32
5	2	4	8	52	4.231	2	0	9.223
5	2	4	5	57	4.405	2	0	9.003
5	2	4	7	66	4.972	2	0	8.883
5	2	4	8	51	3.956	2	0	8.812
13	7	4	21	126	3.881	6	1	8.642
5	2	4	7	35	3.05	2	0	8.351
5	2	4	7	57	4.391	2	0	8.281
5	2	4	7	71	5.48	2	0	8.181
5	2	4	8	43	3.467	2	0	7.99
5	2	4	7	47	3.796	2	0	7.961
5	2	4	7	32	2.721	2	0	7.82
5	2	4	6	48	3.747	2	0	7.409
5	2	4	8	62	4.678	2	0	7.359
5	2	4	7	57	4.377	2	0	7.238
5	2	4	7	47	3.651	2	0	6.948
5	2	4	7	34	2.717	2	0	6.757
5	2	4	5	39	3.166	2	0	6.707
7	3	4	14	73	4.154	2	1	6.636
5	2	4	4	46	3.515	2	0	6.246
5	2	4	7	37	3.108	2	0	6.196
11	6	4	20	100	3.829	6	0	6.005
5	2	4	6	24	2.208	2	0	5.955
5	2	4	7	44	3.467	2	0	5.835
5	2	4	6	49	3.998	2	0	5.735
4	1	4	6	17	2.155	0	1	5.714
5	2	4	7	35	3.146	2	0	5.444
5	2	4	8	39	3.427	2	0	5.444
5	2	4	4	50	3.723	2	0	5.253
5	2	4	7	52	4.086	2	0	5.183
5	2	4	7	39	3.306	2	0	5.083
5	2	4	6	36	3.074	2	0	5.083
5	2	4	4	29	2.536	2	0	5.033
5	2	4	5	43	3.461	2	0	5.033
5	2	4	4	30	2.561	2	0	4.261
5	2	4	8	33	2.765	2	0	4.261
5	2	4	8	34	3.088	2	0	4.211
4	1	4	9	13	2.246	0	1	4.02
4	1	4	8	20	2.812	0	1	4.006
5	2	4	6	24	2.087	2	0	3.85
5	2	4	5	23	2.057	2	0	3.85
5	2	4	8	24	2.252	2	0	3.85
5	2	4	7	24	2.266	2	0	3.8
5	2	4	4	38	2.953	2	0	3.8
5	2	4	7	23	2.232	2	0	3.679
5	2	4	8	25	2.358	2	0	3.609
5	2	4	6	18	1.714	2	0	3.559
5	2	4	7	20	2.009	2	0	3.559
5	2	4	8	27	2.498	2	0	3.339
5	2	4	7	20	2.009	2	0	3.318
5	2	4	6	22	2.139	2	0	3.148
4	1	4	4	21	2.456	0	1	3.098
5	2	4	2	18	1.578	2	0	3.098
5	2	4	8	19	1.903	2	0	2.857
5	2	4	7	20	1.951	2	0	2.637
5	2	4	4	10	1.181	2	0	2.396
4	1	4	5	13	1.887	0	1	2.276
3	1	3	3	63	7.793	1	0	17.304
3	1	3	1	72	8.472	1	0	16.702
3	1	3	1	60	6.948	1	0	16.1
3	1	3	3	53	6.624	1	0	13.625
3	1	3	4	49	5.771	1	0	13.222
3	1	3	3	75	9.036	1	0	13.093
3	1	3	3	62	7.456	1	0	12.662
3	1	3	3	36	4.695	1	0	11.981
3	1	3	3	52	6.085	1	0	11.428
3	1	3	3	60	7.462	1	0	11.279
3	1	3	3	65	7.786	1	0	11.038
3	1	3	4	45	5.584	1	0	10.797
3	1	3	4	54	6.56	1	0	10.627
3	1	3	4	34	4.438	1	0	10.045
3	1	3	1	34	4.147	1	0	9.925
6	3	3	8	65	4.264	3	0	9.925
3	1	3	4	41	5.437	1	0	9.655
3	1	3	4	29	4.154	1	0	9.605
3	1	3	3	44	5.35	1	0	9.514
3	1	3	3	30	3.994	1	0	9.464
6	3	3	8	69	4.297	3	0	9.443
3	1	3	4	34	4.358	1	0	9.344
3	1	3	4	39	4.963	1	0	8.762
3	1	3	3	46	5.745	1	0	8.642
3	1	3	1	52	6.012	1	0	8.231
3	1	3	3	26	3.566	1	0	8.181
3	1	3	1	33	4.09	1	0	8.181
3	1	3	3	53	6.182	1	0	8.11
3	1	3	3	33	4.204	1	0	7.89
3	1	3	3	37	4.511	1	0	7.82
3	1	3	3	43	5.374	1	0	7.77
3	1	3	3	33	4.324	1	0	7.72
3	1	3	1	33	4.171	1	0	7.72
3	1	3	4	26	3.382	1	0	7.579
5	2	3	6	36	2.823	1	1	7.458
3	1	3	4	35	4.575	1	0	7.409
3	1	3	4	26	3.582	1	0	7.359
3	1	3	4	37	4.832	1	0	7.018
3	1	3	3	38	4.729	1	0	6.948
3	1	3	4	37	4.969	1	0	6.898
3	1	3	5	34	4.695	1	0	6.727
3	1	3	4	26	3.686	1	0	6.727
5	2	3	5	42	3.379	1	1	6.727
3	1	3	4	24	3.268	1	0	6.707
3	1	3	4	24	3.308	1	0	6.657
3	1	3	3	18	2.71	1	0	6.437
3	1	3	3	33	4.084	1	0	6.416
3	1	3	4	32	4.244	1	0	6.196
3	1	3	3	33	4.124	1	0	6.125
3	1	3	3	22	2.897	1	0	6.125
3	1	3	1	37	4.518	1	0	6.125
5	2	3	5	44	3.491	1	1	6.005
3	1	3	3	19	2.807	1	0	5.976
3	1	3	4	35	4.518	1	0	5.955
3	1	3	3	19	2.727	1	0	5.905
3	1	3	4	27	3.519	1	0	5.835
3	1	3	3	40	5.123	1	0	5.835
3	1	3	3	32	4.147	1	0	5.714
3	1	3	1	19	2.453	1	0	5.664
3	1	3	3	23	3.235	1	0	5.544
3	1	3	4	32	4.187	1	0	5.494
3	1	3	1	27	3.549	1	0	5.374
3	1	3	4	30	4.131	1	0	5.374
3	1	3	3	22	3.218	1	0	5.153
5	2	3	9	48	4.022	1	1	5.133
3	1	3	4	24	3.228	1	0	5.133
3	1	3	4	24	3.549	1	0	5.083
3	1	3	4	15	2.356	1	0	5.083
3	1	3	1	23	2.84	1	0	4.963
3	1	3	3	24	3.211	1	0	4.963
3	1	3	4	23	3.372	1	0	4.913
3	1	3	4	25	3.486	1	0	4.842
5	2	3	3	29	2.193	1	1	4.842
3	1	3	1	16	2.122	1	0	4.792
3	1	3	1	21	2.727	1	0	4.792
3	1	3	4	20	2.864	1	0	4.792
3	1	3	4	16	2.195	1	0	4.722
3	1	3	3	23	3.275	1	0	4.672
3	1	3	1	17	2.476	1	0	4.672
3	1	3	3	24	3.372	1	0	4.622
3	1	3	3	21	3.081	1	0	4.622
3	1	3	3	24	3.372	1	0	4.622
3	1	3	3	17	2.613	1	0	4.622
3	1	3	3	18	2.67	1	0	4.622
3	1	3	3	19	2.607	1	0	4.551
3	1	3	1	26	3.332	1	0	4.381
3	1	3	3	15	2.299	1	0	4.381
3	1	3	3	20	2.623	1	0	4.311
3	1	3	3	15	2.42	1	0	4.281
3	1	3	3	29	4.017	1	0	4.09
3	1	3	4	23	3.155	1	0	4.09
3	1	3	4	14	2.323	1	0	4.041
3	1	3	4	15	2.396	1	0	3.97
3	1	3	4	19	2.864	1	0	3.97
3	1	3	4	12	1.985	1	0	3.97
3	1	3	3	21	2.961	1	0	3.92
3	1	3	4	24	3.252	1	0	3.92
3	1	3	4	14	2.259	1	0	3.92
3	1	3	3	25	3.148	1	0	3.899
3	1	3	1	14	1.928	1	0	3.8
3	1	3	1	20	2.63	1	0	3.8
3	1	3	3	18	2.55	1	0	3.729
3	1	3	3	19	2.566	1	0	3.729
3	1	3	1	23	3.001	1	0	3.679
3	1	3	3	10	1.694	1	0	3.679
3	1	3	4	11	1.888	1	0	3.679
3	1	3	3	16	2.436	1	0	3.629
3	1	3	4	14	2.242	1	0	3.629
3	1	3	3	13	2.025	1	0	3.559
3	1	3	3	18	2.55	1	0	3.559
3	1	3	3	15	2.299	1	0	3.559
3	1	3	4	22	3.098	1	0	3.559
3	1	3	3	20	2.784	1	0	3.438
3	1	3	1	20	2.47	1	0	3.389
3	1	3	3	13	2.065	1	0	3.389
3	1	3	3	15	2.339	1	0	3.339
3	1	3	4	7	1.42	1	0	3.268
3	1	3	3	11	1.751	1	0	3.148
3	1	3	3	15	2.259	1	0	3.148
3	1	3	4	10	1.791	1	0	3.098
3	1	3	1	9	1.557	1	0	3.027
3	1	3	3	8	1.46	1	0	2.928
3	1	3	1	16	2.283	1	0	2.928
3	1	3	4	17	2.63	1	0	2.928
3	1	3	3	13	2.025	1	0	2.857
3	1	3	1	10	1.638	1	0	2.807
3	1	3	1	17	2.299	1	0	2.807
3	1	3	4	15	2.179	1	0	2.687
3	1	3	3	12	1.928	1	0	2.687
3	1	3	4	13	2.122	1	0	2.687
3	1	3	3	7	1.404	1	0	2.637
3	1	3	3	13	1.985	1	0	2.566
3	1	3	3	13	2.065	1	0	2.517
3	1	3	4	7	1.524	1	0	2.346
3	1	3	1	8	1.283	1	0	2.155
3	1	3	4	5	1.17	1	0	1.985
3	1	3	3	7	1.404	1	0	1.815
3	1	3	3	9	1.397	1	0	1.744
3	1	3	4	6	1.323	1	0	1.694
3	1	3	3	8	1.46	1	0	1.694
3	1	3	3	4	0.993	1	0	1.574
3	1	3	3	6	1.226	1	0	1.574
3	1	3	1	6	1.073	1	0	1.524
3	1	3	1	6	0.993	1	0	1.453
3	1	3	3	7	1.363	1	0	1.404
3	1	3	3	2	0.799	1	0	0.993
1	0	2	0	44	15.369	0	0	15.369
1	0	2	0	43	14.717	0	0	14.717
1	0	2	0	41	14.618	0	0	14.618
1	0	2	0	43	14.476	0	0	14.476
1	0	2	0	42	14.427	0	0	14.427
1	0	2	0	37	13.093	0	0	13.093
3	1	2	2	41	4.625	0	1	12.712
1	0	2	0	36	12.682	0	0	12.682
1	0	2	0	35	12.512	0	0	12.512
1	0	2	0	35	12.03	0	0	12.03
1	0	2	0	35	11.79	0	0	11.79
1	0	2	0	32	11.76	0	0	11.76
1	0	2	0	36	11.719	0	0	11.719
1	0	2	0	32	11.399	0	0	11.399
1	0	2	0	33	11.208	0	0	11.208
1	0	2	0	32	11.158	0	0	11.158
1	0	2	0	33	11.088	0	0	11.088
3	1	2	7	45	6.183	0	1	10.612
1	0	2	0	30	10.577	0	0	10.577
1	0	2	0	28	10.116	0	0	10.116
1	0	2	0	29	9.925	0	0	9.925
1	0	2	0	26	9.535	0	0	9.535
1	0	2	0	30	9.493	0	0	9.493
1	0	2	0	27	9.464	0	0	9.464
1	0	2	0	24	9.194	0	0	9.194
3	1	2	2	39	4.632	0	1	9.053
1	0	2	0	24	8.953	0	0	8.953
1	0	2	0	27	8.862	0	0	8.862
1	0	2	0	24	8.592	0	0	8.592
1	0	2	0	24	8.472	0	0	8.472
1	0	2	0	24	8.472	0	0	8.472
1	0	2	0	23	8.422	0	0	8.422
1	0	2	0	25	8.401	0	0	8.401
1	0	2	0	23	8.301	0	0	8.301
1	0	2	0	22	8.251	0	0	8.251
1	0	2	0	23	8.181	0	0	8.181
4	2	2	8	49	5.04	2	0	8.011
1	0	2	0	23	7.94	0	0	7.94
1	0	2	0	23	7.82	0	0	7.82
1	0	2	0	22	7.77	0	0	7.77
1	0	2	0	22	7.649	0	0	7.649
1	0	2	0	21	7.599	0	0	7.599
4	2	2	6	56	5.439	2	0	7.55
1	0	2	0	23	7.458	0	0	7.458
1	0	2	0	21	7.359	0	0	7.359
1	0	2	0	21	7.359	0	0	7.359
1	0	2	0	21	7.359	0	0	7.359
1	0	2	0	20	7.309	0	0	7.309
1	0	2	0	20	7.309	0	0	7.309
1	0	2	0	22	7.168	0	0	7.168
1	0	2	0	21	7.118	0	0	7.118
1	0	2	0	20	7.068	0	0	7.068
1	0	2	0	20	7.068	0	0	7.068
1	0	2	0	20	7.068	0	0	7.068
1	0	2	0	19	7.018	0	0	7.018
1	0	2	0	20	6.948	0	0	6.948
1	0	2	0	20	6.948	0	0	6.948
1	0	2	0	19	6.898	0	0	6.898
1	0	2	0	21	6.877	0	0	6.877
1	0	2	0	18	6.848	0	0	6.848
1	0	2	0	17	6.798	0	0	6.798
1	0	2	0	17	6.798	0	0	6.798
1	0	2	0	19	6.657	0	0	6.657
1	0	2	0	19	6.657	0	0	6.657
1	0	2	0	18	6.607	0	0	6.607
1	0	2	0	18	6.607	0	0	6.607
1	0	2	0	17	6.557	0	0	6.557
1	0	2	0	19	6.536	0	0	6.536
1	0	2	0	19	6.416	0	0	6.416
1	0	2	0	19	6.416	0	0	6.416
1	0	2	0	19	6.416	0	0	6.416
1	0	2	0	18	6.366	0	0	6.366
1	0	2	0	17	6.316	0	0	6.316
1	0	2	0	18	6.246	0	0	6.246
1	0	2	0	18	6.246	0	0	6.246
1	0	2	0	18	6.246	0	0	6.246
1	0	2	0	17	6.196	0	0	6.196
1	0	2	0	17	6.196	0	0	6.196
1	0	2	0	16	6.146	0	0	6.146
1	0	2	0	16	6.026	0	0	6.026
1	0	2	0	18	6.005	0	0	6.005
1	0	2	0	16	5.905	0	0	5.905
1	0	2	0	16	5.905	0	0	5.905
1	0	2	0	17	5.835	0	0	5.835
1	0	2	0	17	5.835	0	0	5.835
1	0	2	0	16	5.785	0	0	5.785
1	0	2	0	16	5.785	0	0	5.785
1	0	2	0	15	5.735	0	0	5.735
1	0	2	0	17	5.714	0	0	5.714
1	0	2	0	14	5.685	0	0	5.685
1	0	2	0	16	5.664	0	0	5.664
1	0	2	0	16	5.664	0	0	5.664
1	0	2	0	15	5.614	0	0	5.614
1	0	2	0	15	5.614	0	0	5.614
1	0	2	0	15	5.614	0	0	5.614
1	0	2	0	17	5.594	0	0	5.594
1	0	2	0	14	5.565	0	0	5.565
1	0	2	0	16	5.544	0	0	5.544
1	0	2	0	16	5.544	0	0	5.544
1	0	2	0	16	5.544	0	0	5.544
1	0	2	0	15	5.494	0	0	5.494
1	0	2	0	15	5.494	0	0	5.494
1	0	2	0	15	5.494	0	0	5.494
1	0	2	0	14	5.444	0	0	5.444
1	0	2	0	14	5.444	0	0	5.444
1	0	2	0	15	5.374	0	0	5.374
1	0	2	0	15	5.374	0	0	5.374
1	0	2	0	13	5.274	0	0	5.274
1	0	2	0	15	5.253	0	0	5.253
1	0	2	0	14	5.203	0	0	5.203
1	0	2	0	14	5.203	0	0	5.203
1	0	2	0	14	5.203	0	0	5.203
1	0	2	0	13	5.153	0	0	5.153
1	0	2	0	15	5.133	0	0	5.133
4	2	2	5	25	2.735	2	0	5.133
1	0	2	0	15	5.133	0	0	5.133
1	0	2	0	14	5.083	0	0	5.083
1	0	2	0	14	5.083	0	0	5.083
1	0	2	0	14	5.083	0	0	5.083
1	0	2	0	14	5.083	0	0	5.083
1	0	2	0	14	5.083	0	0	5.083
1	0	2	0	14	4.963	0	0	4.963
1	0	2	0	13	4.913	0	0	4.913
1	0	2	0	12	4.863	0	0	4.863
1	0	2	0	14	4.842	0	0	4.842
1	0	2	0	14	4.842	0	0	4.842
1	0	2	0	14	4.842	0	0	4.842
1	0	2	0	13	4.792	0	0	4.792
1	0	2	0	13	4.792	0	0	4.792
1	0	2	0	15	4.772	0	0	4.772
1	0	2	0	12	4.742	0	0	4.742
3	1	2	2	15	2.146	0	1	4.742
1	0	2	0	12	4.742	0	0	4.742
1	0	2	0	13	4.672	0	0	4.672
1	0	2	0	13	4.672	0	0	4.672
1	0	2	0	13	4.672	0	0	4.672
1	0	2	0	13	4.672	0	0	4.672
1	0	2	0	12	4.622	0	0	4.622
1	0	2	0	12	4.622	0	0	4.622
1	0	2	0	12	4.622	0	0	4.622
3	1	2	2	27	3.108	0	1	4.601
1	0	2	0	13	4.551	0	0	4.551
1	0	2	0	13	4.551	0	0	4.551
1	0	2	0	13	4.551	0	0	4.551
1	0	2	0	12	4.502	0	0	4.502
1	0	2	0	12	4.502	0	0	4.502
1	0	2	0	12	4.502	0	0	4.502
1	0	2	0	12	4.502	0	0	4.502
1	0	2	0	14	4.481	0	0	4.481
1	0	2	0	11	4.452	0	0	4.452
1	0	2	0	13	4.431	0	0	4.431
1	0	2	0	13	4.431	0	0	4.431
1	0	2	0	12	4.381	0	0	4.381
1	0	2	0	12	4.381	0	0	4.381
1	0	2	0	12	4.381	0	0	4.381
1	0	2	0	11	4.331	0	0	4.331
1	0	2	0	11	4.331	0	0	4.331
1	0	2	0	13	4.311	0	0	4.311
1	0	2	0	12	4.261	0	0	4.261
1	0	2	0	12	4.261	0	0	4.261
1	0	2	0	12	4.261	0	0	4.261
1	0	2	0	12	4.261	0	0	4.261
1	0	2	0	12	4.261	0	0	4.261
1	0	2	0	12	4.261	0	0	4.261
1	0	2	0	11	4.211	0	0	4.211
1	0	2	0	11	4.211	0	0	4.211
1	0	2	0	11	4.211	0	0	4.211
1	0	2	0	11	4.211	0	0	4.211
1	0	2	0	10	4.161	0	0	4.161
1	0	2	0	11	4.09	0	0	4.09
1	0	2	0	10	4.041	0	0	4.041
1	0	2	0	10	4.041	0	0	4.041
1	0	2	0	10	4.041	0	0	4.041
1	0	2	0	11	3.97	0	0	3.97
1	0	2	0	11	3.97	0	0	3.97
1	0	2	0	11	3.97	0	0	3.97
1	0	2	0	11	3.97	0	0	3.97
1	0	2	0	11	3.97	0	0	3.97
1	0	2	0	10	3.92	0	0	3.92
1	0	2	0	10	3.92	0	0	3.92
1	0	2	0	10	3.92	0	0	3.92
1	0	2	0	10	3.92	0	0	3.92
1	0	2	0	10	3.92	0	0	3.92
1	0	2	0	9	3.87	0	0	3.87
1	0	2	0	11	3.85	0	0	3.85
1	0	2	0	11	3.85	0	0	3.85
1	0	2	0	11	3.85	0	0	3.85
1	0	2	0	11	3.85	0	0	3.85
1	0	2	0	11	3.85	0	0	3.85
1	0	2	0	11	3.85	0	0	3.85
1	0	2	0	10	3.8	0	0	3.8
1	0	2	0	10	3.8	0	0	3.8
1	0	2	0	10	3.8	0	0	3.8
1	0	2	0	10	3.8	0	0	3.8
1	0	2	0	9	3.75	0	0	3.75
1	0	2	0	9	3.75	0	0	3.75
1	0	2	0	9	3.75	0	0	3.75
1	0	2	0	9	3.75	0	0	3.75
1	0	2	0	11	3.729	0	0	3.729
1	0	2	0	11	3.729	0	0	3.729
1	0	2	0	11	3.729	0	0	3.729
1	0	2	0	11	3.729	0	0	3.729
1	0	2	0	8	3.7	0	0	3.7
1	0	2	0	10	3.679	0	0	3.679
1	0	2	0	10	3.679	0	0	3.679
1	0	2	0	9	3.629	0	0	3.629
1	0	2	0	9	3.629	0	0	3.629
1	0	2	0	9	3.629	0	0	3.629
1	0	2	0	9	3.629	0	0	3.629
3	1	2	2	12	1.654	0	1	3.559
1	0	2	0	10	3.559	0	0	3.559
1	0	2	0	10	3.559	0	0	3.559
1	0	2	0	10	3.559	0	0	3.559
1	0	2	0	10	3.559	0	0	3.559
1	0	2	0	9	3.509	0	0	3.509
1	0	2	0	9	3.509	0	0	3.509
1	0	2	0	9	3.509	0	0	3.509
1	0	2	0	9	3.509	0	0	3.509
1	0	2	0	10	3.438	0	0	3.438
1	0	2	0	10	3.438	0	0	3.438
1	0	2	0	10	3.438	0	0	3.438
1	0	2	0	10	3.438	0	0	3.438
1	0	2	0	10	3.438	0	0	3.438
1	0	2	0	9	3.389	0	0	3.389
1	0	2	0	9	3.389	0	0	3.389
1	0	2	0	9	3.389	0	0	3.389
1	0	2	0	9	3.389	0	0	3.389
1	0	2	0	8	3.339	0	0	3.339
1	0	2	0	8	3.339	0	0	3.339
1	0	2	0	8	3.339	0	0	3.339
1	0	2	0	10	3.318	0	0	3.318
1	0	2	0	9	3.268	0	0	3.268
1	0	2	0	9	3.268	0	0	3.268
1	0	2	0	9	3.268	0	0	3.268
1	0	2	0	8	3.218	0	0	3.218
1	0	2	0	8	3.218	0	0	3.218
1	0	2	0	8	3.218	0	0	3.218
1	0	2	0	8	3.218	0	0	3.218
1	0	2	0	8	3.218	0	0	3.218
1	0	2	0	10	3.198	0	0	3.198
1	0	2	0	7	3.168	0	0	3.168
1	0	2	0	9	3.148	0	0	3.148
1	0	2	0	9	3.148	0	0	3.148
1	0	2	0	8	3.098	0	0	3.098
1	0	2	0	8	3.098	0	0	3.098
1	0	2	0	8	3.098	0	0	3.098
1	0	2	0	8	3.098	0	0	3.098
1	0	2	0	8	3.098	0	0	3.098
1	0	2	0	7	3.048	0	0	3.048
1	0	2	0	8	2.978	0	0	2.978
1	0	2	0	8	2.978	0	0	2.978
1	0	2	0	8	2.978	0	0	2.978
1	0	2	0	8	2.978	0	0	2.978
1	0	2	0	8	2.978	0	0	2.978
1	0	2	0	8	2.978	0	0	2.978
1	0	2	0	7	2.928	0	0	2.928
1	0	2	0	7	2.928	0	0	2.928
1	0	2	0	7	2.928	0	0	2.928
1	0	2	0	7	2.928	0	0	2.928
1	0	2	0	7	2.928	0	0	2.928
1	0	2	0	7	2.928	0	0	2.928
1	0	2	0	8	2.857	0	0	2.857
1	0	2	0	8	2.857	0	0	2.857
1	0	2	0	8	2.857	0	0	2.857
1	0	2	0	8	2.857	0	0	2.857
1	0	2	0	7	2.807	0	0	2.807
1	0	2	0	7	2.807	0	0	2.807
1	0	2	0	7	2.807	0	0	2.807
1	0	2	0	7	2.807	0	0	2.807
1	0	2	0	7	2.807	0	0	2.807
1	0	2	0	7	2.807	0	0	2.807
1	0	2	0	8	2.737	0	0	2.737
1	0	2	0	7	2.687	0	0	2.687
1	0	2	0	7	2.687	0	0	2.687
1	0	2	0	7	2.687	0	0	2.687
1	0	2	0	7	2.687	0	0	2.687
1	0	2	0	7	2.687	0	0	2.687
1	0	2	0	7	2.687	0	0	2.687
1	0	2	0	7	2.687	0	0	2.687
1	0	2	0	6	2.637	0	0	2.637
3	1	2	2	7	1.25	0	1	2.637
1	0	2	0	6	2.637	0	0	2.637
1	0	2	0	6	2.637	0	0	2.637
1	0	2	0	6	2.637	0	0	2.637
1	0	2	0	8	2.616	0	0	2.616
1	0	2	0	7	2.566	0	0	2.566
1	0	2	0	7	2.566	0	0	2.566
1	0	2	0	7	2.566	0	0	2.566
1	0	2	0	7	2.566	0	0	2.566
1	0	2	0	7	2.566	0	0	2.566
1	0	2	0	7	2.566	0	0	2.566
1	0	2	0	7	2.566	0	0	2.566
1	0	2	0	7	2.566	0	0	2.566
1	0	2	0	7	2.566	0	0	2.566
1	0	2	0	7	2.566	0	0	2.566
1	0	2	0	7	2.566	0	0	2.566
1	0	2	0	6	2.517	0	0	2.517
1	0	2	0	6	2.517	0	0	2.517
1	0	2	0	6	2.517	0	0	2.517
1	0	2	0	6	2.517	0	0	2.517
1	0	2	0	6	2.517	0	0	2.517
1	0	2	0	6	2.517	0	0	2.517
1	0	2	0	6	2.517	0	0	2.517
1	0	2	0	6	2.517	0	0	2.517
1	0	2	0	6	2.517	0	0	2.517
1	0	2	0	7	2.446	0	0	2.446
1	0	2	0	7	2.446	0	0	2.446
1	0	2	0	7	2.446	0	0	2.446
1	0	2	0	7	2.446	0	0	2.446
1	0	2	0	6	2.396	0	0	2.396
1	0	2	0	6	2.396	0	0	2.396
1	0	2	0	6	2.396	0	0	2.396
1	0	2	0	6	2.396	0	0	2.396
1	0	2	0	6	2.396	0	0	2.396
1	0	2	0	6	2.396	0	0	2.396
1	0	2	0	6	2.396	0	0	2.396
1	0	2	0	6	2.396	0	0	2.396
1	0	2	0	6	2.396	0	0	2.396
1	0	2	0	6	2.396	0	0	2.396
1	0	2	0	6	2.396	0	0	2.396
1	0	2	0	7	2.326	0	0	2.326
1	0	2	0	6	2.276	0	0	2.276
1	0	2	0	6	2.276	0	0	2.276
1	0	2	0	6	2.276	0	0	2.276
1	0	2	0	6	2.276	0	0	2.276
1	0	2	0	6	2.276	0	0	2.276
1	0	2	0	6	2.276	0	0	2.276
1	0	2	0	6	2.276	0	0	2.276
1	0	2	0	5	2.226	0	0	2.226
1	0	2	0	5	2.226	0	0	2.226
1	0	2	0	5	2.226	0	0	2.226
1	0	2	0	5	2.226	0	0	2.226
1	0	2	0	5	2.226	0	0	2.226
1	0	2	0	5	2.226	0	0	2.226
1	0	2	0	5	2.226	0	0	2.226
1	0	2	0	5	2.226	0	0	2.226
1	0	2	0	5	2.226	0	0	2.226
1	0	2	0	6	2.155	0	0	2.155
1	0	2	0	6	2.155	0	0	2.155
1	0	2	0	6	2.155	0	0	2.155
1	0	2	0	6	2.155	0	0	2.155
1	0	2	0	6	2.155	0	0	2.155
1	0	2	0	6	2.155	0	0	2.155
1	0	2	0	6	2.155	0	0	2.155
1	0	2	0	6	2.155	0	0	2.155
1	0	2	0	5	2.105	0	0	2.105
1	0	2	0	5	2.105	0	0	2.105
1	0	2	0	5	2.105	0	0	2.105
1	0	2	0	5	2.105	0	0	2.105
1	0	2	0	5	2.105	0	0	2.105
1	0	2	0	5	2.105	0	0	2.105
1	0	2	0	5	2.105	0	0	2.105
1	0	2	0	5	2.105	0	0	2.105
1	0	2	0	5	2.105	0	0	2.105
1	0	2	0	5	2.105	0	0	2.105
1	0	2	0	5	2.105	0	0	2.105
1	0	2	0	5	2.105	0	0	2.105
1	0	2	0	5	1.985	0	0	1.985
1	0	2	0	5	1.985	0	0	1.985
1	0	2	0	5	1.985	0	0	1.985
1	0	2	0	5	1.985	0	0	1.985
1	0	2	0	5	1.985	0	0	1.985
1	0	2	0	5	1.985	0	0	1.985
1	0	2	0	5	1.985	0	0	1.985
1	0	2	0	5	1.985	0	0	1.985
1	0	2	0	5	1.985	0	0	1.985
1	0	2	0	5	1.985	0	0	1.985
1	0	2	0	5	1.985	0	0	1.985
1	0	2	0	5	1.985	0	0	1.985
1	0	2	0	5	1.985	0	0	1.985
1	0	2	0	5	1.985	0	0	1.985
1	0	2	0	5	1.985	0	0	1.985
1	0	2	0	5	1.985	0	0	1.985
1	0	2	0	5	1.985	0	0	1.985
1	0	2	0	5	1.985	0	0	1.985
1	0	2	0	5	1.985	0	0	1.985
1	0	2	0	5	1.985	0	0	1.985
1	0	2	0	5	1.985	0	0	1.985
3	1	2	2	7	1.13	0	1	1.985
1	0	2	0	5	1.985	0	0	1.985
1	0	2	0	5	1.985	0	0	1.985
1	0	2	0	5	1.985	0	0	1.985
1	0	2	0	4	1.935	0	0	1.935
1	0	2	0	4	1.935	0	0	1.935
1	0	2	0	4	1.935	0	0	1.935
1	0	2	0	4	1.935	0	0	1.935
1	0	2	0	4	1.935	0	0	1.935
1	0	2	0	4	1.935	0	0	1.935
1	0	2	0	4	1.935	0	0	1.935
1	0	2	0	4	1.935	0	0	1.935
1	0	2	0	4	1.935	0	0	1.935
1	0	2	0	4	1.935	0	0	1.935
1	0	2	0	4	1.935	0	0	1.935
1	0	2	0	4	1.935	0	0	1.935
1	0	2	0	4	1.935	0	0	1.935
1	0	2	0	5	1.865	0	0	1.865
1	0	2	0	5	1.865	0	0	1.865
1	0	2	0	5	1.865	0	0	1.865
1	0	2	0	5	1.865	0	0	1.865
1	0	2	0	5	1.865	0	0	1.865
1	0	2	0	5	1.865	0	0	1.865
1	0	2	0	5	1.865	0	0	1.865
1	0	2	0	5	1.865	0	0	1.865
1	0	2	0	4	1.815	0	0	1.815
1	0	2	0	4	1.815	0	0	1.815
1	0	2	0	4	1.815	0	0	1.815
1	0	2	0	4	1.815	0	0	1.815
1	0	2	0	4	1.815	0	0	1.815
1	0	2	0	4	1.815	0	0	1.815
1	0	2	0	4	1.815	0	0	1.815
1	0	2	0	4	1.815	0	0	1.815
1	0	2	0	4	1.815	0	0	1.815
1	0	2	0	4	1.815	0	0	1.815
1	0	2	0	4	1.815	0	0	1.815
1	0	2	0	4	1.815	0	0	1.815
1	0	2	0	4	1.815	0	0	1.815
1	0	2	0	4	1.815	0	0	1.815
1	0	2	0	4	1.815	0	0	1.815
1	0	2	0	4	1.815	0	0	1.815
1	0	2	0	4	1.815	0	0	1.815
1	0	2	0	4	1.815	0	0	1.815
1	0	2	0	4	1.815	0	0	1.815
1	0	2	0	4	1.815	0	0	1.815
1	0	2	0	5	1.744	0	0	1.744
1	0	2	0	4	1.694	0	0	1.694
1	0	2	0	4	1.694	0	0	1.694
1	0	2	0	4	1.694	0	0	1.694
1	0	2	0	4	1.694	0	0	1.694
1	0	2	0	4	1.694	0	0	1.694
1	0	2	0	4	1.694	0	0	1.694
1	0	2	0	4	1.694	0	0	1.694
1	0	2	0	4	1.694	0	0	1.694
1	0	2	0	4	1.694	0	0	1.694
1	0	2	0	4	1.694	0	0	1.694
1	0	2	0	4	1.694	0	0	1.694
1	0	2	0	4	1.694	0	0	1.694
1	0	2	0	4	1.694	0	0	1.694
1	0	2	0	4	1.694	0	0	1.694
1	0	2	0	4	1.694	0	0	1.694
1	0	2	0	3	1.644	0	0	1.644
1	0	2	0	4	1.574	0	0	1.574
1	0	2	0	4	1.574	0	0	1.574
1	0	2	0	4	1.574	0	0	1.574
1	0	2	0	4	1.574	0	0	1.574
1	0	2	0	4	1.574	0	0	1.574
1	0	2	0	4	1.574	0	0	1.574
1	0	2	0	4	1.574	0	0	1.574
1	0	2	0	4	1.574	0	0	1.574
1	0	2	0	4	1.574	0	0	1.574
1	0	2	0	3	1.524	0	0	1.524
1	0	2	0	3	1.524	0	0	1.524
1	0	2	0	3	1.524	0	0	1.524
1	0	2	0	3	1.524	0	0	1.524
1	0	2	0	3	1.524	0	0	1.524
1	0	2	0	3	1.524	0	0	1.524
1	0	2	0	3	1.524	0	0	1.524
1	0	2	0	3	1.524	0	0	1.524
1	0	2	0	3	1.524	0	0	1.524
1	0	2	0	3	1.524	0	0	1.524
1	0	2	0	3	1.524	0	0	1.524
1	0	2	0	3	1.524	0	0	1.524
1	0	2	0	3	1.524	0	0	1.524
1	0	2	0	3	1.524	0	0	1.524
1	0	2	0	3	1.524	0	0	1.524
1	0	2	0	3	1.524	0	0	1.524
1	0	2	0	3	1.524	0	0	1.524
1	0	2	0	3	1.524	0	0	1.524
1	0	2	0	3	1.524	0	0	1.524
1	0	2	0	3	1.524	0	0	1.524
1	0	2	0	3	1.524	0	0	1.524
1	0	2	0	3	1.524	0	0	1.524
1	0	2	0	4	1.453	0	0	1.453
1	0	2	0	4	1.453	0	0	1.453
1	0	2	0	3	1.404	0	0	1.404
1	0	2	0	3	1.404	0	0	1.404
1	0	2	0	3	1.404	0	0	1.404
1	0	2	0	3	1.404	0	0	1.404
1	0	2	0	3	1.404	0	0	1.404
1	0	2	0	3	1.404	0	0	1.404
1	0	2	0	3	1.404	0	0	1.404
1	0	2	0	3	1.404	0	0	1.404
1	0	2	0	3	1.404	0	0	1.404
1	0	2	0	3	1.404	0	0	1.404
1	0	2	0	3	1.404	0	0	1.404
1	0	2	0	3	1.404	0	0	1.404
1	0	2	0	3	1.404	0	0	1.404
1	0	2	0	3	1.404	0	0	1.404
1	0	2	0	3	1.404	0	0	1.404
1	0	2	0	3	1.404	0	0	1.404
1	0	2	0	3	1.404	0	0	1.404
1	0	2	0	3	1.404	0	0	1.404
1	0	2	0	3	1.404	0	0	1.404
1	0	2	0	3	1.404	0	0	1.404
1	0	2	0	3	1.404	0	0	1.404
1	0	2	0	3	1.404	0	0	1.404
1	0	2	0	3	1.404	0	0	1.404
1	0	2	0	3	1.404	0	0	1.404
1	0	2	0	3	1.404	0	0	1.404
1	0	2	0	3	1.404	0	0	1.404
1	0	2	0	3	1.404	0	0	1.404
1	0	2	0	3	1.404	0	0	1.404
1	0	2	0	3	1.404	0	0	1.404
1	0	2	0	3	1.404	0	0	1.404
1	0	2	0	3	1.404	0	0	1.404
1	0	2	0	3	1.404	0	0	1.404
1	0	2	0	3	1.404	0	0	1.404
1	0	2	0	3	1.404	0	0	1.404
1	0	2	0	3	1.404	0	0	1.404
1	0	2	0	3	1.404	0	0	1.404
1	0	2	0	3	1.404	0	0	1.404
1	0	2	0	3	1.283	0	0	1.283
1	0	2	0	3	1.283	0	0	1.283
1	0	2	0	3	1.283	0	0	1.283
1	0	2	0	3	1.283	0	0	1.283
1	0	2	0	3	1.283	0	0	1.283
1	0	2	0	3	1.283	0	0	1.283
1	0	2	0	3	1.283	0	0	1.283
1	0	2	0	3	1.283	0	0	1.283
1	0	2	0	3	1.283	0	0	1.283
1	0	2	0	3	1.283	0	0	1.283
1	0	2	0	3	1.283	0	0	1.283
1	0	2	0	3	1.283	0	0	1.283
1	0	2	0	3	1.283	0	0	1.283
1	0	2	0	3	1.283	0	0	1.283
1	0	2	0	3	1.283	0	0	1.283
1	0	2	0	3	1.283	0	0	1.283
1	0	2	0	3	1.283	0	0	1.283
1	0	2	0	2	1.233	0	0	1.233
1	0	2	0	2	1.233	0	0	1.233
1	0	2	0	2	1.233	0	0	1.233
1	0	2	0	2	1.233	0	0	1.233
1	0	2	0	2	1.233	0	0	1.233
1	0	2	0	3	1.163	0	0	1.163
1	0	2	0	3	1.163	0	0	1.163
1	0	2	0	3	1.163	0	0	1.163
1	0	2	0	3	1.163	0	0	1.163
1	0	2	0	3	1.163	0	0	1.163
1	0	2	0	3	1.163	0	0	1.163
1	0	2	0	2	1.113	0	0	1.113
1	0	2	0	2	1.113	0	0	1.113
3	1	2	2	2	0.565	0	1	1.113
1	0	2	0	2	1.113	0	0	1.113
1	0	2	0	2	1.113	0	0	1.113
1	0	2	0	2	1.113	0	0	1.113
1	0	2	0	2	1.113	0	0	1.113
1	0	2	0	2	1.113	0	0	1.113
1	0	2	0	2	1.113	0	0	1.113
1	0	2	0	2	1.113	0	0	1.113
1	0	2	0	2	1.113	0	0	1.113
1	0	2	0	2	1.113	0	0	1.113
1	0	2	0	2	1.113	0	0	1.113
1	0	2	0	2	1.113	0	0	1.113
1	0	2	0	2	1.113	0	0	1.113
1	0	2	0	2	1.113	0	0	1.113
1	0	2	0	2	1.113	0	0	1.113
1	0	2	0	2	1.113	0	0	1.113
1	0	2	0	2	1.113	0	0	1.113
1	0	2	0	2	1.113	0	0	1.113
1	0	2	0	2	1.113	0	0	1.113
1	0	2	0	2	1.113	0	0	1.113
1	0	2	0	2	1.113	0	0	1.113
1	0	2	0	2	1.113	0	0	1.113
1	0	2	0	2	1.113	0	0	1.113
1	0	2	0	2	1.113	0	0	1.113
1	0	2	0	2	1.113	0	0	1.113
1	0	2	0	2	1.113	0	0	1.113
1	0	2	0	2	1.113	0	0	1.113
1	0	2	0	2	1.113	0	0	1.113
1	0	2	0	2	1.113	0	0	1.113
1	0	2	0	2	1.113	0	0	1.113
1	0	2	0	2	1.113	0	0	1.113
1	0	2	0	2	1.113	0	0	1.113
1	0	2	0	2	0.993	0	0	0.993
1	0	2	0	2	0.993	0	0	0.993
1	0	2	0	2	0.993	0	0	0.993
1	0	2	0	2	0.993	0	0	0.993
1	0	2	0	2	0.993	0	0	0.993
1	0	2	0	2	0.993	0	0	0.993
1	0	2	0	2	0.993	0	0	0.993
1	0	2	0	2	0.993	0	0	0.993
1	0	2	0	2	0.993	0	0	0.993
1	0	2	0	2	0.993	0	0	0.993
1	0	2	0	2	0.993	0	0	0.993
1	0	2	0	2	0.993	0	0	0.993
1	0	2	0	2	0.993	0	0	0.993
1	0	2	0	2	0.993	0	0	0.993
1	0	2	0	2	0.993	0	0	0.993
1	0	2	0	2	0.993	0	0	0.993
1	0	2	0	2	0.993	0	0	0.993
1	0	2	0	2	0.993	0	0	0.993
1	0	2	0	2	0.993	0	0	0.993
1	0	2	0	2	0.993	0	0	0.993
1	0	2	0	2	0.993	0	0	0.993
1	0	2	0	2	0.993	0	0	0.993
1	0	2	0	2	0.993	0	0	0.993
1	0	2	0	2	0.993	0	0	0.993
1	0	2	0	2	0.993	0	0	0.993
1	0	2	0	2	0.993	0	0	0.993
1	0	2	0	2	0.993	0	0	0.993
1	0	2	0	2	0.993	0	0	0.993
1	0	2	0	2	0.993	0	0	0.993
1	0	2	0	2	0.993	0	0	0.993
1	0	2	0	2	0.993	0	0	0.993
1	0	2	0	2	0.993	0	0	0.993
1	0	2	0	2	0.993	0	0	0.993
1	0	2	0	2	0.993	0	0	0.993
1	0	2	0	2	0.993	0	0	0.993
1	0	2	0	2	0.993	0	0	0.993
1	0	2	0	2	0.993	0	0	0.993
1	0	2	0	2	0.993	0	0	0.993
1	0	2	0	2	0.872	0	0	0.872
1	0	2	0	2	0.872	0	0	0.872
1	0	2	0	2	0.872	0	0	0.872
1	0	2	0	2	0.872	0	0	0.872
1	0	2	0	2	0.872	0	0	0.872
1	0	2	0	2	0.872	0	0	0.872
1	0	2	0	2	0.872	0	0	0.872
1	0	2	0	2	0.872	0	0	0.872
1	0	2	0	2	0.872	0	0	0.872
1	0	2	0	2	0.872	0	0	0.872
1	0	2	0	2	0.872	0	0	0.872
1	0	2	0	2	0.872	0	0	0.872
1	0	2	0	2	0.872	0	0	0.872
1	0	2	0	2	0.872	0	0	0.872
1	0	2	0	2	0.872	0	0	0.872
1	0	2	0	2	0.872	0	0	0.872
1	0	2	0	2	0.872	0	0	0.872
1	0	2	0	1	0.822	0	0	0.822
1	0	2	0	1	0.822	0	0	0.822
1	0	2	0	1	0.822	0	0	0.822
1	0	2	0	1	0.822	0	0	0.822
1	0	2	0	1	0.822	0	0	0.822
1	0	2	0	1	0.822	0	0	0.822
1	0	2	0	1	0.822	0	0	0.822
1	0	2	0	1	0.822	0	0	0.822
1	0	2	0	1	0.822	0	0	0.822
1	0	2	0	1	0.822	0	0	0.822
1	0	2	0	1	0.822	0	0	0.822
1	0	2	0	1	0.822	0	0	0.822
1	0	2	0	1	0.822	0	0	0.822
1	0	2	0	1	0.822	0	0	0.822
1	0	2	0	1	0.822	0	0	0.822
1	0	2	0	1	0.822	0	0	0.822
1	0	2	0	1	0.822	0	0	0.822
1	0	2	0	1	0.702	0	0	0.702
1	0	2	0	1	0.702	0	0	0.702
1	0	2	0	1	0.702	0	0	0.702
1	0	2	0	1	0.702	0	0	0.702
1	0	2	0	1	0.702	0	0	0.702
1	0	2	0	1	0.702	0	0	0.702
1	0	2	0	1	0.702	0	0	0.702
1	0	2	0	1	0.702	0	0	0.702
1	0	2	0	1	0.702	0	0	0.702
1	0	2	0	1	0.702	0	0	0.702
1	0	2	0	1	0.702	0	0	0.702
1	0	2	0	1	0.702	0	0	0.702
1	0	2	0	1	0.702	0	0	0.702
1	0	2	0	1	0.702	0	0	0.702
1	0	2	0	1	0.702	0	0	0.702
1	0	2	0	1	0.702	0	0	0.702
1	0	2	0	1	0.702	0	0	0.702
1	0	2	0	1	0.702	0	0	0.702
1	0	2	0	1	0.702	0	0	0.702
1	0	2	0	1	0.702	0	0	0.702
1	0	2	0	1	0.702	0	0	0.702
1	0	2	0	1	0.702	0	0	0.702
1	0	2	0	1	0.702	0	0	0.702
1	0	2	0	1	0.702	0	0	0.702
1	0	2	0	1	0.702	0	0	0.702
1	0	2	0	1	0.702	0	0	0.702
1	0	2	0	1	0.702	0	0	0.702
1	0	2	0	1	0.702	0	0	0.702
1	0	2	0	1	0.702	0	0	0.702
1	0	2	0	1	0.702	0	0	0.702
1	0	2	0	1	0.702	0	0	0.702
1	0	2	0	1	0.702	0	0	0.702
1	0	2	0	1	0.702	0	0	0.702
1	0	2	0	1	0.702	0	0	0.702
1	0	2	0	1	0.702	0	0	0.702
1	0	2	0	1	0.702	0	0	0.702
1	0	2	0	1	0.702	0	0	0.702
1	0	2	0	1	0.702	0	0	0.702
1	0	2	0	1	0.702	0	0	0.702
1	0	2	0	1	0.702	0	0	0.702
1	0	2	0	1	0.702	0	0	0.702
1	0	2	0	1	0.702	0	0	0.702
1	0	2	0	1	0.702	0	0	0.702
1	0	2	0	1	0.702	0	0	0.702
1	0	2	0	1	0.702	0	0	0.702
1	0	2	0	1	0.702	0	0	0.702
1	0	2	0	1	0.702	0	0	0.702
1	0	2	0	1	0.702	0	0	0.702
1	0	2	0	1	0.702	0	0	0.702
1	0	2	0	1	0.702	0	0	0.702
1	0	2	0	1	0.702	0	0	0.702
1	0	2	0	1	0.702	0	0	0.702
1	0	2	0	1	0.702	0	0	0.702
1	0	2	0	1	0.702	0	0	0.702
1	0	2	0	1	0.702	0	0	0.702
1	0	2	0	1	0.702	0	0	0.702
1	0	2	0	1	0.702	0	0	0.702
1	0	2	0	1	0.702	0	0	0.702
1	0	2	0	1	0.702	0	0	0.702
1	0	2	0	1	0.702	0	0	0.702
1	0	2	0	1	0.702	0	0	0.702
1	0	2	0	1	0.702	0	0	0.702
1	0	2	0	1	0.702	0	0	0.702
1	0	2	0	1	0.702	0	0	0.702
1	0	2	0	1	0.702	0	0	0.702
1	0	2	0	1	0.702	0	0	0.702
1	0	2	0	1	0.702	0	0	0.702
1	0	2	0	1	0.702	0	0	0.702
1	0	2	0	1	0.702	0	0	0.702
1	0	2	0	1	0.702	0	0	0.702
1	0	2	0	1	0.702	0	0	0.702
1	0	2	0	1	0.702	0	0	0.702
1	0	2	0	1	0.702	0	0	0.702
1	0	2	0	1	0.702	0	0	0.702
1	0	2	0	1	0.702	0	0	0.702
1	0	2	0	1	0.702	0	0	0.702
1	0	2	0	1	0.702	0	0	0.702
1	0	2	0	1	0.702	0	0	0.702
1	0	2	0	1	0.702	0	0	0.702
1	0	2	0	1	0.702	0	0	0.702
1	0	2	0	1	0.702	0	0	0.702
1	0	2	0	1	0.702	0	0	0.702
1	0	2	0	1	0.702	0	0	0.702
1	0	2	0	1	0.702	0	0	0.702
1	0	2	0	1	0.702	0	0	0.702
1	0	2	0	1	0.702	0	0	0.702
1	0	2	0	1	0.702	0	0	0.702
1	0	2	0	1	0.702	0	0	0.702
1	0	2	0	1	0.702	0	0	0.702
1	0	2	0	1	0.702	0	0	0.702
1	0	2	0	1	0.702	0	0	0.702
3198	1083	3060	3556	29835	3226.01	1004	72	4431.88		37
86.4324	29.2703	82.7027	96.1081	806.351	87.1894	27.1351	1.94595	119.78
#Branches	#Junctions	#End-point voxels	#Junction voxels	#Slab voxels	Average Branch Length	#Triple Points	#Quadruple Points	Maximum Branch Length

## Sheet: PFC WT-11
#Branches	#Junctions	#End-point voxels	#Junction voxels	#Slab voxels	Average Branch Length	#Triple Points	#Quadruple Points	Maximum Branch Length
68	33	35	102	751	4.41	31	2	18.849
81	43	31	122	862	4.224	41	2	17.554
67	36	25	121	676	4.13	35	1	12.392
59	31	24	92	573	3.938	30	1	11.059
41	21	18	55	397	3.842	20	1	15.199
33	15	18	49	267	3.446	12	3	13.845
36	17	18	56	346	3.882	14	3	12.952
36	18	18	54	405	4.519	18	0	11.399
36	17	18	54	280	3.253	14	3	11.329
37	18	18	60	363	4.103	17	0	9.414
38	19	17	69	316	3.604	17	2	9.364
33	16	16	49	290	3.576	14	2	8.692
30	14	16	55	259	3.713	13	0	8.06
30	14	15	55	340	4.663	12	1	13.694
25	12	14	34	332	4.903	12	0	15.299
26	12	14	36	263	4.035	10	2	12.612
28	14	14	52	348	5.027	14	0	12.512
27	13	14	43	254	3.868	12	1	10.095
28	13	14	53	279	4.188	11	1	9.996
28	14	14	47	271	3.924	14	0	9.103
34	18	13	68	336	4.164	17	1	13.123
26	13	12	40	334	4.986	12	1	20.12
22	10	12	42	278	5.111	9	0	11.549
22	10	12	33	234	4.393	8	2	8.472
33	18	12	54	323	3.988	18	0	7.72
22	10	11	32	286	4.845	7	3	13.484
20	9	11	30	223	4.513	7	2	13.384
19	9	11	23	157	3.405	9	0	13.384
18	8	11	30	176	4.152	7	1	13.164
21	10	11	33	231	4.449	9	1	10.386
18	8	11	29	210	4.653	7	1	10.236
20	9	11	29	194	3.953	8	0	8.551
17	7	11	24	113	3.016	6	0	6.437
16	7	10	24	239	5.759	6	1	24.181
17	8	10	25	226	5.123	8	0	15.539
17	8	10	19	169	3.921	8	0	12.903
19	9	10	32	208	4.31	8	1	12.251
15	6	10	24	177	4.78	4	2	9.273
22	11	10	32	201	3.703	10	1	8.351
22	11	10	32	171	3.306	10	1	6.316
14	6	9	19	213	5.654	5	1	15.228
27	15	9	40	282	4.211	15	0	12.001
18	9	9	28	192	4.281	9	0	11.86
14	6	9	20	124	3.579	5	1	10.266
15	6	9	25	181	5.01	3	3	9.491
15	7	9	26	165	4.367	7	0	7.89
15	7	8	18	156	4.034	6	1	12.462
14	6	8	17	235	6.418	4	2	12.44
16	8	8	25	207	5.181	8	0	12.101
18	9	8	28	203	4.432	8	1	11.449
11	4	8	18	164	5.813	2	2	11.349
19	10	8	34	198	4.192	10	0	11.279
16	8	8	27	136	3.582	8	0	7.259
14	7	7	19	170	4.655	7	0	13.654
15	7	7	31	178	4.918	5	2	10.166
9	3	7	15	92	4.235	1	2	9.975
13	6	7	19	106	3.463	5	1	8.783
10	4	7	17	120	4.593	3	1	8.281
10	4	7	16	76	3.356	3	1	7.068
14	7	7	20	71	2.388	7	0	5.835
10	4	7	17	69	2.977	3	1	5.201
8	3	6	14	159	7.393	2	1	15.83
14	7	6	20	162	4.564	6	1	13.413
9	4	6	10	111	4.832	4	0	11.719
14	7	6	20	117	3.425	6	1	11.449
8	3	6	16	67	3.525	2	1	9.734
9	4	6	13	66	3.074	4	0	9.053
18	10	6	31	152	3.613	10	0	8.833
9	4	6	14	88	3.919	4	0	8.812
9	4	6	9	96	3.949	4	0	8.812
9	4	6	12	60	2.875	4	0	7.869
8	3	6	12	60	3.288	2	1	6.948
12	6	6	19	89	3.213	6	0	6.798
11	5	6	14	88	3.275	4	1	5.835
9	4	6	12	72	3.316	4	0	5.714
9	4	6	10	56	2.574	4	0	4.551
8	3	5	14	136	6.573	1	2	14.256
7	3	5	11	125	6.794	3	0	11.79
13	7	5	21	192	5.657	7	0	11.669
7	3	5	10	72	4.166	3	0	11.279
7	3	5	11	114	5.935	3	0	11.059
7	3	5	7	95	5.193	3	0	10.818
6	2	5	10	52	3.674	1	1	10.506
6	2	5	9	79	4.962	1	1	10.093
7	3	5	10	99	5.329	3	0	10.045
7	3	5	8	96	5.018	3	0	9.514
6	2	5	9	53	3.799	1	1	9.464
7	3	5	12	57	3.565	3	0	9.173
9	4	5	11	73	3.418	3	1	8.422
6	2	5	8	58	3.873	1	1	8.181
7	3	5	5	34	2.095	3	0	7.529
7	3	5	7	73	4.004	3	0	7.429
7	3	5	9	43	2.662	3	0	7.409
7	3	5	9	54	3.144	3	0	7.118
7	3	5	11	55	3.306	3	0	6.948
7	3	5	9	60	3.668	3	0	6.848
7	3	5	10	67	3.949	3	0	6.727
7	3	5	9	72	3.857	3	0	6.707
7	3	5	7	49	3.118	3	0	6.437
6	2	5	10	60	4.185	1	1	6.366
7	3	5	9	67	3.907	3	0	6.266
7	3	5	8	63	3.527	3	0	6.246
6	2	5	8	52	3.51	1	1	6.246
7	3	5	11	52	3.085	3	0	6.075
10	5	5	18	89	3.745	5	0	6.005
7	3	5	10	64	3.686	3	0	5.955
7	3	5	11	37	2.486	3	0	5.905
7	3	5	10	35	2.379	3	0	5.855
6	2	5	10	36	2.929	1	1	5.541
7	3	5	11	47	2.919	3	0	5.424
7	3	5	10	42	2.773	3	0	4.913
7	3	4	8	121	6.813	2	1	19.53
5	2	4	6	56	4.357	2	0	15.128
5	2	4	8	64	4.88	2	0	13.243
5	2	4	6	76	5.977	2	0	11.279
5	2	4	4	47	3.597	2	0	11.258
5	2	4	4	50	3.699	2	0	11.188
5	2	4	8	45	3.752	2	0	10.938
8	4	4	14	104	5.225	4	0	10.868
14	8	4	24	194	5.356	8	0	10.506
8	4	4	4	63	3.068	4	0	10.216
5	2	4	5	55	4.265	2	0	9.946
5	2	4	7	70	5.301	2	0	9.684
5	2	4	7	50	4.09	2	0	9.535
4	1	4	4	49	4.598	0	1	9.292
4	1	4	4	31	3.303	0	1	9.051
5	2	4	6	53	4.279	2	0	9.003
5	2	4	5	84	6.182	2	0	8.592
5	2	4	7	53	4.169	2	0	8.301
5	2	4	8	33	3.04	2	0	7.79
5	2	4	5	49	3.723	2	0	7.749
5	2	4	4	43	3.533	2	0	7.67
5	2	4	5	49	3.641	2	0	7.649
5	2	4	7	42	3.433	2	0	7.458
5	2	4	8	40	3.471	2	0	7.309
5	2	4	7	41	3.365	2	0	7.138
5	2	4	4	38	3.026	2	0	7.068
4	1	4	5	38	4.125	0	1	7.068
5	2	4	2	50	3.776	2	0	7.018
8	4	4	13	58	3.056	4	0	6.898
5	2	4	8	36	3.036	2	0	6.777
5	2	4	9	39	3.278	2	0	6.707
5	2	4	7	43	3.467	2	0	6.657
5	2	4	5	40	3.248	2	0	6.487
5	2	4	7	41	3.196	2	0	6.296
5	2	4	5	31	2.522	2	0	6.175
5	2	4	7	42	3.615	2	0	6.026
5	2	4	7	51	4.173	2	0	6.026
7	3	4	7	55	3.267	2	1	5.735
4	1	4	5	35	3.667	0	1	5.494
5	2	4	6	39	3.248	2	0	5.374
5	2	4	8	30	2.721	2	0	5.203
5	2	4	7	33	2.924	2	0	5.033
5	2	4	6	22	2.115	2	0	4.842
8	4	4	15	67	3.682	4	0	4.842
5	2	4	6	41	3.292	2	0	4.842
4	1	4	6	26	2.839	0	1	4.769
5	2	4	4	43	3.268	2	0	4.722
5	2	4	6	30	2.581	2	0	4.672
5	2	4	4	32	2.581	2	0	4.261
5	2	4	7	39	3.056	2	0	4.14
5	2	4	7	32	2.707	2	0	4.02
5	2	4	4	23	2.057	2	0	3.8
5	2	4	8	24	2.3	2	0	3.679
5	2	4	7	34	2.871	2	0	3.559
5	2	4	8	21	2.101	2	0	3.559
5	2	4	7	22	2.174	2	0	3.509
5	2	4	7	17	1.835	2	0	3.509
5	2	4	6	25	2.314	2	0	3.339
5	2	4	7	23	2.125	2	0	3.027
5	2	4	8	21	2.139	2	0	2.878
5	2	4	7	16	1.777	2	0	2.857
5	2	4	7	13	1.554	2	0	2.737
3	1	3	1	67	8.228	1	0	15.56
3	1	3	4	65	7.964	1	0	15.178
5	2	3	6	69	4.934	1	1	13.413
3	1	3	4	41	5.397	1	0	12.051
3	1	3	3	69	8.013	1	0	11.96
3	1	3	4	55	6.593	1	0	11.649
3	1	3	3	61	7.158	1	0	10.747
3	1	3	3	42	5.277	1	0	9.755
3	1	3	4	46	5.841	1	0	9.394
6	3	3	9	60	3.95	3	0	9.394
3	1	3	4	32	4.003	1	0	9.323
3	1	3	4	37	4.929	1	0	8.833
3	1	3	3	31	4.05	1	0	8.521
3	1	3	4	29	3.977	1	0	8.301
5	2	3	5	45	3.336	1	1	8.06
3	1	3	4	50	6.59	1	0	8.011
5	2	3	5	49	3.858	1	1	7.699
3	1	3	5	23	3.228	1	0	7.529
3	1	3	3	39	5.026	1	0	7.529
3	1	3	4	31	4.147	1	0	7.479
3	1	3	3	36	5.016	1	0	7.209
3	1	3	3	30	3.913	1	0	7.188
6	3	3	9	54	3.51	3	0	7.118
3	1	3	4	44	5.688	1	0	7.018
3	1	3	3	36	4.735	1	0	7.018
3	1	3	3	27	3.743	1	0	6.898
3	1	3	4	23	3.292	1	0	6.898
3	1	3	4	39	4.762	1	0	6.707
3	1	3	1	39	4.632	1	0	6.707
3	1	3	3	21	2.881	1	0	6.657
3	1	3	4	25	3.348	1	0	6.657
3	1	3	3	31	4.01	1	0	6.607
3	1	3	5	40	5.237	1	0	6.607
3	1	3	3	31	4.171	1	0	6.557
3	1	3	1	26	3.492	1	0	6.507
6	3	3	5	59	3.768	3	0	6.487
3	1	3	4	24	3.469	1	0	6.366
5	2	3	5	31	2.571	1	1	6.366
3	1	3	4	23	3.315	1	0	6.316
3	1	3	4	25	3.526	1	0	6.246
3	1	3	4	20	2.784	1	0	6.246
3	1	3	3	39	4.946	1	0	6.196
3	1	3	3	20	2.864	1	0	6.196
3	1	3	3	28	3.519	1	0	6.175
3	1	3	4	33	4.364	1	0	6.075
3	1	3	1	19	2.533	1	0	6.075
5	2	3	10	42	3.91	1	1	5.976
3	1	3	3	26	3.365	1	0	5.955
3	1	3	3	19	2.687	1	0	5.955
3	1	3	4	19	2.904	1	0	5.905
3	1	3	3	21	2.961	1	0	5.905
3	1	3	3	28	3.559	1	0	5.835
3	1	3	1	22	2.864	1	0	5.785
3	1	3	1	28	3.285	1	0	5.764
3	1	3	3	19	2.727	1	0	5.735
3	1	3	1	21	2.767	1	0	5.664
3	1	3	3	33	4.324	1	0	5.664
3	1	3	4	28	3.736	1	0	5.664
3	1	3	4	20	2.824	1	0	5.494
3	1	3	4	15	2.339	1	0	5.494
3	1	3	3	22	3.058	1	0	5.374
5	2	3	3	38	3.002	1	1	5.253
3	1	3	4	22	2.994	1	0	5.183
3	1	3	1	30	3.559	1	0	5.133
3	1	3	3	19	2.767	1	0	5.083
3	1	3	3	30	3.833	1	0	5.062
3	1	3	3	15	2.219	1	0	4.963
3	1	3	3	18	2.51	1	0	4.963
4	1	3	2	16	1.724	0	0	4.913
3	1	3	4	28	3.897	1	0	4.913
3	1	3	1	20	2.51	1	0	4.892
3	1	3	3	18	2.55	1	0	4.842
3	1	3	4	23	3.211	1	0	4.792
3	1	3	3	23	2.954	1	0	4.722
3	1	3	3	27	3.502	1	0	4.672
3	1	3	3	21	2.921	1	0	4.672
3	1	3	1	21	2.647	1	0	4.672
3	1	3	1	22	2.703	1	0	4.601
3	1	3	3	21	2.84	1	0	4.551
3	1	3	3	24	3.171	1	0	4.551
3	1	3	4	23	3.252	1	0	4.502
3	1	3	3	22	3.178	1	0	4.502
3	1	3	3	12	1.968	1	0	4.452
3	1	3	1	21	2.566	1	0	4.431
3	1	3	1	25	3.034	1	0	4.431
3	1	3	4	18	2.807	1	0	4.331
3	1	3	5	14	2.316	1	0	4.261
3	1	3	4	20	2.921	1	0	4.261
3	1	3	4	24	3.268	1	0	4.211
3	1	3	1	19	2.613	1	0	4.211
3	1	3	3	17	2.613	1	0	4.211
3	1	3	3	21	2.76	1	0	4.14
3	1	3	3	21	2.921	1	0	4.14
3	1	3	3	31	3.809	1	0	4.09
3	1	3	1	24	3.178	1	0	4.041
3	1	3	4	14	2.099	1	0	4.02
3	1	3	1	14	1.848	1	0	4.02
3	1	3	3	22	3.018	1	0	3.85
3	1	3	3	20	2.703	1	0	3.8
3	1	3	3	20	2.784	1	0	3.8
3	1	3	3	18	2.55	1	0	3.8
3	1	3	5	21	3.115	1	0	3.729
3	1	3	3	20	2.824	1	0	3.729
3	1	3	4	11	2.009	1	0	3.629
3	1	3	4	13	2.242	1	0	3.629
3	1	3	4	18	2.727	1	0	3.629
3	1	3	4	13	1.961	1	0	3.609
3	1	3	3	11	1.791	1	0	3.559
3	1	3	4	18	2.687	1	0	3.509
3	1	3	3	21	3.041	1	0	3.509
3	1	3	3	19	2.687	1	0	3.509
3	1	3	1	24	3.178	1	0	3.509
5	2	3	6	23	2.091	1	1	3.509
3	1	3	4	16	2.436	1	0	3.438
3	1	3	4	11	1.928	1	0	3.268
3	1	3	1	15	1.985	1	0	3.268
3	1	3	1	16	2.202	1	0	3.218
3	1	3	4	14	2.139	1	0	3.148
3	1	3	3	11	1.751	1	0	2.978
3	1	3	4	9	1.694	1	0	2.928
3	1	3	4	12	2.065	1	0	2.857
3	1	3	1	20	2.55	1	0	2.807
3	1	3	4	10	1.912	1	0	2.807
3	1	3	1	14	1.968	1	0	2.807
3	1	3	3	16	2.396	1	0	2.807
3	1	3	4	9	1.694	1	0	2.807
3	1	3	4	9	1.614	1	0	2.737
3	1	3	4	7	1.323	1	0	2.737
3	1	3	4	11	1.808	1	0	2.737
3	1	3	3	9	1.638	1	0	2.687
3	1	3	3	10	1.654	1	0	2.687
3	1	3	3	12	1.968	1	0	2.566
3	1	3	4	15	2.339	1	0	2.517
3	1	3	1	15	2.025	1	0	2.517
3	1	3	5	12	2.122	1	0	2.517
3	1	3	1	12	1.694	1	0	2.517
3	1	3	4	10	1.791	1	0	2.396
3	1	3	1	6	1.267	1	0	2.396
3	1	3	4	8	1.501	1	0	2.396
3	1	3	4	7	1.501	1	0	2.396
3	1	3	4	8	1.501	1	0	2.396
3	1	3	1	14	1.888	1	0	2.346
3	1	3	4	6	1.267	1	0	2.276
3	1	3	3	13	1.985	1	0	2.276
3	1	3	3	11	1.711	1	0	2.276
3	1	3	3	5	1.21	1	0	2.226
3	1	3	4	9	1.597	1	0	2.226
3	1	3	4	9	1.614	1	0	2.155
3	1	3	3	12	1.768	1	0	2.155
3	1	3	1	15	1.985	1	0	2.155
3	1	3	5	7	1.517	1	0	1.985
3	1	3	4	7	1.42	1	0	1.865
3	1	3	4	10	1.791	1	0	1.865
3	1	3	3	7	1.404	1	0	1.815
3	1	3	3	7	1.243	1	0	1.574
3	1	3	4	6	1.323	1	0	1.574
3	1	3	3	4	0.993	1	0	1.574
3	1	3	4	4	1.113	1	0	1.524
3	1	3	4	3	0.993	1	0	1.453
3	1	3	3	5	1.049	1	0	1.453
3	1	3	4	4	1.073	1	0	1.404
3	1	3	1	3	0.702	1	0	0.993
1	0	2	0	124	41.154	0	0	41.154
1	0	2	0	64	20.942	0	0	20.942
1	0	2	0	42	14.788	0	0	14.788
1	0	2	0	38	13.625	0	0	13.625
1	0	2	0	41	13.534	0	0	13.534
1	0	2	0	38	13.264	0	0	13.264
1	0	2	0	30	11.059	0	0	11.059
1	0	2	0	32	11.038	0	0	11.038
1	0	2	0	31	10.988	0	0	10.988
6	3	2	10	54	3.679	2	1	10.818
7	4	2	12	84	4.716	4	0	10.818
1	0	2	0	32	10.797	0	0	10.797
1	0	2	0	31	10.747	0	0	10.747
1	0	2	0	27	10.066	0	0	10.066
1	0	2	0	29	10.045	0	0	10.045
1	0	2	0	30	9.975	0	0	9.975
1	0	2	0	29	9.925	0	0	9.925
1	0	2	0	26	9.655	0	0	9.655
1	0	2	0	26	9.535	0	0	9.535
1	0	2	0	29	9.443	0	0	9.443
1	0	2	0	26	9.294	0	0	9.294
1	0	2	0	26	9.294	0	0	9.294
1	0	2	0	26	9.053	0	0	9.053
1	0	2	0	25	9.003	0	0	9.003
1	0	2	0	27	8.982	0	0	8.982
1	0	2	0	26	8.933	0	0	8.933
1	0	2	0	26	8.692	0	0	8.692
1	0	2	0	25	8.642	0	0	8.642
1	0	2	0	24	8.592	0	0	8.592
1	0	2	0	24	8.472	0	0	8.472
1	0	2	0	25	8.401	0	0	8.401
1	0	2	0	24	8.351	0	0	8.351
1	0	2	0	24	8.231	0	0	8.231
1	0	2	0	23	8.181	0	0	8.181
1	0	2	0	21	8.081	0	0	8.081
1	0	2	0	22	8.011	0	0	8.011
4	2	2	6	47	4.629	2	0	7.94
1	0	2	0	23	7.94	0	0	7.94
1	0	2	0	23	7.94	0	0	7.94
1	0	2	0	22	7.77	0	0	7.77
1	0	2	0	22	7.77	0	0	7.77
1	0	2	0	21	7.599	0	0	7.599
1	0	2	0	21	7.479	0	0	7.479
1	0	2	0	21	7.479	0	0	7.479
1	0	2	0	23	7.458	0	0	7.458
1	0	2	0	20	7.429	0	0	7.429
1	0	2	0	22	7.409	0	0	7.409
1	0	2	0	21	7.359	0	0	7.359
3	1	2	2	33	3.89	0	1	7.068
1	0	2	0	20	7.068	0	0	7.068
1	0	2	0	20	7.068	0	0	7.068
1	0	2	0	19	7.018	0	0	7.018
1	0	2	0	21	6.997	0	0	6.997
1	0	2	0	19	6.898	0	0	6.898
3	1	2	2	35	4.164	0	1	6.827
1	0	2	0	19	6.777	0	0	6.777
1	0	2	0	18	6.727	0	0	6.727
4	2	2	8	32	3.444	2	0	6.657
1	0	2	0	19	6.657	0	0	6.657
1	0	2	0	19	6.536	0	0	6.536
1	0	2	0	17	6.437	0	0	6.437
1	0	2	0	16	6.387	0	0	6.387
1	0	2	0	18	6.366	0	0	6.366
1	0	2	0	18	6.366	0	0	6.366
1	0	2	0	18	6.366	0	0	6.366
1	0	2	0	20	6.345	0	0	6.345
1	0	2	0	17	6.316	0	0	6.316
1	0	2	0	19	6.296	0	0	6.296
1	0	2	0	18	6.246	0	0	6.246
1	0	2	0	18	6.246	0	0	6.246
1	0	2	0	17	6.196	0	0	6.196
1	0	2	0	17	6.196	0	0	6.196
1	0	2	0	17	6.196	0	0	6.196
1	0	2	0	17	6.196	0	0	6.196
1	0	2	0	17	6.196	0	0	6.196
1	0	2	0	19	6.175	0	0	6.175
1	0	2	0	16	6.146	0	0	6.146
1	0	2	0	18	6.125	0	0	6.125
1	0	2	0	17	6.075	0	0	6.075
1	0	2	0	17	6.075	0	0	6.075
1	0	2	0	16	6.026	0	0	6.026
1	0	2	0	17	5.955	0	0	5.955
1	0	2	0	15	5.855	0	0	5.855
1	0	2	0	15	5.735	0	0	5.735
1	0	2	0	15	5.735	0	0	5.735
1	0	2	0	17	5.714	0	0	5.714
1	0	2	0	14	5.685	0	0	5.685
1	0	2	0	16	5.664	0	0	5.664
1	0	2	0	15	5.614	0	0	5.614
3	1	2	2	19	2.453	0	1	5.614
1	0	2	0	15	5.494	0	0	5.494
1	0	2	0	15	5.494	0	0	5.494
1	0	2	0	14	5.444	0	0	5.444
1	0	2	0	16	5.424	0	0	5.424
1	0	2	0	15	5.374	0	0	5.374
1	0	2	0	15	5.374	0	0	5.374
1	0	2	0	15	5.374	0	0	5.374
1	0	2	0	14	5.324	0	0	5.324
1	0	2	0	15	5.253	0	0	5.253
1	0	2	0	15	5.253	0	0	5.253
1	0	2	0	15	5.253	0	0	5.253
4	2	2	7	34	3.534	2	0	5.253
1	0	2	0	15	5.253	0	0	5.253
1	0	2	0	14	5.203	0	0	5.203
1	0	2	0	14	5.203	0	0	5.203
1	0	2	0	14	5.203	0	0	5.203
1	0	2	0	14	5.203	0	0	5.203
1	0	2	0	14	5.203	0	0	5.203
1	0	2	0	16	5.183	0	0	5.183
1	0	2	0	15	5.133	0	0	5.133
1	0	2	0	15	5.133	0	0	5.133
1	0	2	0	14	5.083	0	0	5.083
1	0	2	0	14	5.083	0	0	5.083
1	0	2	0	14	5.083	0	0	5.083
1	0	2	0	13	5.033	0	0	5.033
1	0	2	0	14	4.963	0	0	4.963
1	0	2	0	13	4.913	0	0	4.913
1	0	2	0	13	4.913	0	0	4.913
1	0	2	0	13	4.792	0	0	4.792
1	0	2	0	12	4.742	0	0	4.742
1	0	2	0	12	4.742	0	0	4.742
1	0	2	0	13	4.672	0	0	4.672
1	0	2	0	13	4.672	0	0	4.672
1	0	2	0	12	4.622	0	0	4.622
1	0	2	0	12	4.622	0	0	4.622
1	0	2	0	13	4.551	0	0	4.551
1	0	2	0	13	4.551	0	0	4.551
1	0	2	0	13	4.551	0	0	4.551
1	0	2	0	13	4.551	0	0	4.551
1	0	2	0	13	4.551	0	0	4.551
1	0	2	0	13	4.551	0	0	4.551
1	0	2	0	13	4.551	0	0	4.551
1	0	2	0	12	4.502	0	0	4.502
1	0	2	0	12	4.502	0	0	4.502
1	0	2	0	12	4.502	0	0	4.502
1	0	2	0	12	4.502	0	0	4.502
1	0	2	0	14	4.481	0	0	4.481
1	0	2	0	13	4.431	0	0	4.431
1	0	2	0	12	4.381	0	0	4.381
1	0	2	0	12	4.381	0	0	4.381
1	0	2	0	13	4.311	0	0	4.311
1	0	2	0	12	4.261	0	0	4.261
1	0	2	0	12	4.261	0	0	4.261
1	0	2	0	12	4.261	0	0	4.261
1	0	2	0	11	4.211	0	0	4.211
1	0	2	0	11	4.211	0	0	4.211
1	0	2	0	11	4.211	0	0	4.211
1	0	2	0	11	4.211	0	0	4.211
1	0	2	0	11	4.211	0	0	4.211
1	0	2	0	12	4.14	0	0	4.14
1	0	2	0	11	4.09	0	0	4.09
1	0	2	0	11	4.09	0	0	4.09
3	1	2	2	19	2.493	0	1	4.09
1	0	2	0	11	4.09	0	0	4.09
1	0	2	0	10	4.041	0	0	4.041
1	0	2	0	12	4.02	0	0	4.02
1	0	2	0	12	4.02	0	0	4.02
1	0	2	0	12	4.02	0	0	4.02
1	0	2	0	11	3.97	0	0	3.97
1	0	2	0	11	3.97	0	0	3.97
1	0	2	0	10	3.92	0	0	3.92
1	0	2	0	10	3.92	0	0	3.92
1	0	2	0	10	3.92	0	0	3.92
1	0	2	0	11	3.85	0	0	3.85
1	0	2	0	11	3.85	0	0	3.85
1	0	2	0	11	3.85	0	0	3.85
1	0	2	0	11	3.85	0	0	3.85
1	0	2	0	10	3.8	0	0	3.8
1	0	2	0	10	3.8	0	0	3.8
1	0	2	0	10	3.8	0	0	3.8
1	0	2	0	10	3.8	0	0	3.8
1	0	2	0	10	3.8	0	0	3.8
1	0	2	0	9	3.75	0	0	3.75
1	0	2	0	10	3.679	0	0	3.679
1	0	2	0	10	3.679	0	0	3.679
1	0	2	0	10	3.679	0	0	3.679
1	0	2	0	10	3.679	0	0	3.679
1	0	2	0	10	3.679	0	0	3.679
1	0	2	0	10	3.679	0	0	3.679
1	0	2	0	9	3.629	0	0	3.629
1	0	2	0	9	3.629	0	0	3.629
1	0	2	0	9	3.629	0	0	3.629
1	0	2	0	9	3.629	0	0	3.629
1	0	2	0	9	3.629	0	0	3.629
1	0	2	0	9	3.629	0	0	3.629
1	0	2	0	9	3.629	0	0	3.629
1	0	2	0	9	3.629	0	0	3.629
1	0	2	0	9	3.629	0	0	3.629
1	0	2	0	8	3.58	0	0	3.58
1	0	2	0	10	3.559	0	0	3.559
1	0	2	0	10	3.559	0	0	3.559
1	0	2	0	10	3.559	0	0	3.559
1	0	2	0	10	3.559	0	0	3.559
1	0	2	0	10	3.559	0	0	3.559
1	0	2	0	10	3.559	0	0	3.559
1	0	2	0	10	3.559	0	0	3.559
1	0	2	0	9	3.509	0	0	3.509
1	0	2	0	9	3.509	0	0	3.509
1	0	2	0	9	3.509	0	0	3.509
1	0	2	0	9	3.509	0	0	3.509
1	0	2	0	9	3.509	0	0	3.509
1	0	2	0	8	3.459	0	0	3.459
1	0	2	0	10	3.438	0	0	3.438
1	0	2	0	10	3.438	0	0	3.438
1	0	2	0	9	3.389	0	0	3.389
1	0	2	0	9	3.389	0	0	3.389
1	0	2	0	9	3.389	0	0	3.389
1	0	2	0	9	3.389	0	0	3.389
1	0	2	0	9	3.389	0	0	3.389
1	0	2	0	9	3.389	0	0	3.389
1	0	2	0	9	3.389	0	0	3.389
1	0	2	0	8	3.339	0	0	3.339
1	0	2	0	8	3.339	0	0	3.339
1	0	2	0	8	3.339	0	0	3.339
1	0	2	0	10	3.318	0	0	3.318
1	0	2	0	9	3.268	0	0	3.268
1	0	2	0	9	3.268	0	0	3.268
1	0	2	0	9	3.268	0	0	3.268
1	0	2	0	9	3.268	0	0	3.268
1	0	2	0	8	3.218	0	0	3.218
1	0	2	0	8	3.218	0	0	3.218
1	0	2	0	8	3.218	0	0	3.218
1	0	2	0	9	3.148	0	0	3.148
1	0	2	0	9	3.148	0	0	3.148
1	0	2	0	9	3.148	0	0	3.148
1	0	2	0	9	3.148	0	0	3.148
1	0	2	0	9	3.148	0	0	3.148
1	0	2	0	9	3.148	0	0	3.148
1	0	2	0	9	3.148	0	0	3.148
1	0	2	0	8	3.098	0	0	3.098
1	0	2	0	8	3.098	0	0	3.098
3	1	2	2	9	1.363	0	1	3.098
1	0	2	0	8	3.098	0	0	3.098
1	0	2	0	8	3.098	0	0	3.098
1	0	2	0	8	3.098	0	0	3.098
1	0	2	0	8	3.098	0	0	3.098
1	0	2	0	7	3.048	0	0	3.048
1	0	2	0	7	3.048	0	0	3.048
1	0	2	0	9	3.027	0	0	3.027
1	0	2	0	8	2.978	0	0	2.978
1	0	2	0	8	2.978	0	0	2.978
1	0	2	0	8	2.978	0	0	2.978
1	0	2	0	8	2.978	0	0	2.978
1	0	2	0	8	2.978	0	0	2.978
1	0	2	0	8	2.978	0	0	2.978
1	0	2	0	8	2.978	0	0	2.978
1	0	2	0	8	2.978	0	0	2.978
1	0	2	0	7	2.928	0	0	2.928
1	0	2	0	7	2.928	0	0	2.928
1	0	2	0	7	2.928	0	0	2.928
1	0	2	0	7	2.928	0	0	2.928
1	0	2	0	8	2.857	0	0	2.857
1	0	2	0	8	2.857	0	0	2.857
1	0	2	0	8	2.857	0	0	2.857
1	0	2	0	8	2.857	0	0	2.857
1	0	2	0	8	2.857	0	0	2.857
1	0	2	0	7	2.807	0	0	2.807
1	0	2	0	7	2.807	0	0	2.807
1	0	2	0	7	2.807	0	0	2.807
2	1	2	4	6	1.755	0	0	2.807
1	0	2	0	7	2.807	0	0	2.807
1	0	2	0	7	2.807	0	0	2.807
1	0	2	0	7	2.807	0	0	2.807
1	0	2	0	7	2.807	0	0	2.807
1	0	2	0	6	2.757	0	0	2.757
1	0	2	0	6	2.757	0	0	2.757
1	0	2	0	6	2.757	0	0	2.757
1	0	2	0	8	2.737	0	0	2.737
1	0	2	0	7	2.687	0	0	2.687
1	0	2	0	7	2.687	0	0	2.687
1	0	2	0	7	2.687	0	0	2.687
1	0	2	0	7	2.687	0	0	2.687
1	0	2	0	7	2.687	0	0	2.687
1	0	2	0	7	2.687	0	0	2.687
1	0	2	0	7	2.687	0	0	2.687
1	0	2	0	7	2.687	0	0	2.687
1	0	2	0	7	2.687	0	0	2.687
1	0	2	0	7	2.687	0	0	2.687
1	0	2	0	7	2.687	0	0	2.687
1	0	2	0	6	2.637	0	0	2.637
1	0	2	0	6	2.637	0	0	2.637
1	0	2	0	7	2.566	0	0	2.566
3	1	2	2	11	1.557	0	1	2.566
1	0	2	0	7	2.566	0	0	2.566
1	0	2	0	7	2.566	0	0	2.566
1	0	2	0	7	2.566	0	0	2.566
1	0	2	0	7	2.566	0	0	2.566
1	0	2	0	7	2.566	0	0	2.566
1	0	2	0	7	2.566	0	0	2.566
1	0	2	0	7	2.566	0	0	2.566
1	0	2	0	7	2.566	0	0	2.566
1	0	2	0	6	2.517	0	0	2.517
1	0	2	0	6	2.517	0	0	2.517
1	0	2	0	6	2.517	0	0	2.517
1	0	2	0	6	2.517	0	0	2.517
1	0	2	0	6	2.517	0	0	2.517
1	0	2	0	6	2.517	0	0	2.517
1	0	2	0	6	2.517	0	0	2.517
1	0	2	0	6	2.517	0	0	2.517
1	0	2	0	7	2.446	0	0	2.446
1	0	2	0	7	2.446	0	0	2.446
1	0	2	0	7	2.446	0	0	2.446
1	0	2	0	7	2.446	0	0	2.446
1	0	2	0	7	2.446	0	0	2.446
1	0	2	0	7	2.446	0	0	2.446
1	0	2	0	6	2.396	0	0	2.396
1	0	2	0	6	2.396	0	0	2.396
1	0	2	0	6	2.396	0	0	2.396
1	0	2	0	6	2.396	0	0	2.396
1	0	2	0	6	2.396	0	0	2.396
1	0	2	0	6	2.396	0	0	2.396
1	0	2	0	6	2.396	0	0	2.396
1	0	2	0	6	2.396	0	0	2.396
1	0	2	0	6	2.396	0	0	2.396
1	0	2	0	6	2.396	0	0	2.396
1	0	2	0	6	2.396	0	0	2.396
1	0	2	0	6	2.396	0	0	2.396
1	0	2	0	6	2.396	0	0	2.396
1	0	2	0	6	2.396	0	0	2.396
1	0	2	0	6	2.396	0	0	2.396
1	0	2	0	5	2.346	0	0	2.346
1	0	2	0	5	2.346	0	0	2.346
1	0	2	0	5	2.346	0	0	2.346
1	0	2	0	6	2.276	0	0	2.276
1	0	2	0	6	2.276	0	0	2.276
1	0	2	0	6	2.276	0	0	2.276
1	0	2	0	6	2.276	0	0	2.276
1	0	2	0	6	2.276	0	0	2.276
1	0	2	0	6	2.276	0	0	2.276
1	0	2	0	5	2.226	0	0	2.226
1	0	2	0	5	2.226	0	0	2.226
1	0	2	0	5	2.226	0	0	2.226
1	0	2	0	5	2.226	0	0	2.226
1	0	2	0	5	2.226	0	0	2.226
1	0	2	0	5	2.226	0	0	2.226
1	0	2	0	5	2.226	0	0	2.226
1	0	2	0	5	2.226	0	0	2.226
1	0	2	0	5	2.226	0	0	2.226
1	0	2	0	5	2.226	0	0	2.226
1	0	2	0	6	2.155	0	0	2.155
1	0	2	0	6	2.155	0	0	2.155
1	0	2	0	6	2.155	0	0	2.155
1	0	2	0	6	2.155	0	0	2.155
1	0	2	0	6	2.155	0	0	2.155
1	0	2	0	6	2.155	0	0	2.155
1	0	2	0	5	2.105	0	0	2.105
1	0	2	0	5	2.105	0	0	2.105
1	0	2	0	5	2.105	0	0	2.105
1	0	2	0	5	2.105	0	0	2.105
1	0	2	0	5	2.105	0	0	2.105
1	0	2	0	5	2.105	0	0	2.105
1	0	2	0	5	2.105	0	0	2.105
1	0	2	0	5	2.105	0	0	2.105
1	0	2	0	5	2.105	0	0	2.105
1	0	2	0	5	2.105	0	0	2.105
1	0	2	0	5	2.105	0	0	2.105
1	0	2	0	5	2.105	0	0	2.105
1	0	2	0	5	2.105	0	0	2.105
1	0	2	0	4	2.056	0	0	2.056
1	0	2	0	4	2.056	0	0	2.056
1	0	2	0	6	2.035	0	0	2.035
1	0	2	0	6	2.035	0	0	2.035
1	0	2	0	6	2.035	0	0	2.035
1	0	2	0	5	1.985	0	0	1.985
1	0	2	0	5	1.985	0	0	1.985
3	1	2	2	8	1.146	0	1	1.985
1	0	2	0	5	1.985	0	0	1.985
1	0	2	0	5	1.985	0	0	1.985
1	0	2	0	5	1.985	0	0	1.985
1	0	2	0	5	1.985	0	0	1.985
1	0	2	0	5	1.985	0	0	1.985
1	0	2	0	5	1.985	0	0	1.985
1	0	2	0	5	1.985	0	0	1.985
1	0	2	0	5	1.985	0	0	1.985
1	0	2	0	5	1.985	0	0	1.985
1	0	2	0	5	1.985	0	0	1.985
1	0	2	0	5	1.985	0	0	1.985
1	0	2	0	5	1.985	0	0	1.985
1	0	2	0	5	1.985	0	0	1.985
1	0	2	0	5	1.985	0	0	1.985
1	0	2	0	4	1.935	0	0	1.935
1	0	2	0	4	1.935	0	0	1.935
1	0	2	0	4	1.935	0	0	1.935
1	0	2	0	4	1.935	0	0	1.935
1	0	2	0	5	1.865	0	0	1.865
1	0	2	0	5	1.865	0	0	1.865
1	0	2	0	5	1.865	0	0	1.865
1	0	2	0	5	1.865	0	0	1.865
1	0	2	0	5	1.865	0	0	1.865
1	0	2	0	4	1.815	0	0	1.815
1	0	2	0	4	1.815	0	0	1.815
1	0	2	0	4	1.815	0	0	1.815
1	0	2	0	4	1.815	0	0	1.815
1	0	2	0	4	1.815	0	0	1.815
1	0	2	0	4	1.815	0	0	1.815
1	0	2	0	4	1.815	0	0	1.815
1	0	2	0	4	1.815	0	0	1.815
1	0	2	0	4	1.815	0	0	1.815
1	0	2	0	4	1.815	0	0	1.815
1	0	2	0	4	1.815	0	0	1.815
1	0	2	0	4	1.815	0	0	1.815
1	0	2	0	4	1.815	0	0	1.815
1	0	2	0	4	1.815	0	0	1.815
1	0	2	0	4	1.815	0	0	1.815
1	0	2	0	4	1.815	0	0	1.815
1	0	2	0	4	1.815	0	0	1.815
1	0	2	0	4	1.815	0	0	1.815
1	0	2	0	4	1.815	0	0	1.815
1	0	2	0	4	1.694	0	0	1.694
1	0	2	0	4	1.694	0	0	1.694
1	0	2	0	4	1.694	0	0	1.694
1	0	2	0	4	1.694	0	0	1.694
1	0	2	0	4	1.694	0	0	1.694
1	0	2	0	4	1.694	0	0	1.694
1	0	2	0	4	1.694	0	0	1.694
1	0	2	0	4	1.694	0	0	1.694
1	0	2	0	4	1.694	0	0	1.694
1	0	2	0	4	1.694	0	0	1.694
1	0	2	0	4	1.694	0	0	1.694
1	0	2	0	4	1.694	0	0	1.694
1	0	2	0	4	1.694	0	0	1.694
1	0	2	0	4	1.694	0	0	1.694
1	0	2	0	4	1.694	0	0	1.694
1	0	2	0	4	1.694	0	0	1.694
1	0	2	0	4	1.694	0	0	1.694
1	0	2	0	4	1.694	0	0	1.694
1	0	2	0	4	1.694	0	0	1.694
1	0	2	0	4	1.694	0	0	1.694
1	0	2	0	4	1.694	0	0	1.694
1	0	2	0	4	1.694	0	0	1.694
1	0	2	0	4	1.694	0	0	1.694
1	0	2	0	4	1.694	0	0	1.694
1	0	2	0	3	1.644	0	0	1.644
1	0	2	0	3	1.644	0	0	1.644
2	1	2	4	3	1.138	0	0	1.574
1	0	2	0	4	1.574	0	0	1.574
1	0	2	0	4	1.574	0	0	1.574
1	0	2	0	4	1.574	0	0	1.574
1	0	2	0	4	1.574	0	0	1.574
1	0	2	0	4	1.574	0	0	1.574
1	0	2	0	4	1.574	0	0	1.574
1	0	2	0	4	1.574	0	0	1.574
1	0	2	0	4	1.574	0	0	1.574
1	0	2	0	4	1.574	0	0	1.574
1	0	2	0	4	1.574	0	0	1.574
1	0	2	0	4	1.574	0	0	1.574
1	0	2	0	4	1.574	0	0	1.574
1	0	2	0	4	1.574	0	0	1.574
1	0	2	0	3	1.524	0	0	1.524
1	0	2	0	3	1.524	0	0	1.524
1	0	2	0	3	1.524	0	0	1.524
1	0	2	0	3	1.524	0	0	1.524
1	0	2	0	3	1.524	0	0	1.524
1	0	2	0	3	1.524	0	0	1.524
1	0	2	0	3	1.524	0	0	1.524
1	0	2	0	3	1.524	0	0	1.524
1	0	2	0	3	1.524	0	0	1.524
1	0	2	0	3	1.524	0	0	1.524
1	0	2	0	3	1.524	0	0	1.524
1	0	2	0	3	1.524	0	0	1.524
1	0	2	0	3	1.524	0	0	1.524
1	0	2	0	4	1.453	0	0	1.453
1	0	2	0	4	1.453	0	0	1.453
1	0	2	0	4	1.453	0	0	1.453
1	0	2	0	3	1.404	0	0	1.404
1	0	2	0	3	1.404	0	0	1.404
1	0	2	0	3	1.404	0	0	1.404
1	0	2	0	3	1.404	0	0	1.404
1	0	2	0	3	1.404	0	0	1.404
1	0	2	0	3	1.404	0	0	1.404
1	0	2	0	3	1.404	0	0	1.404
1	0	2	0	3	1.404	0	0	1.404
1	0	2	0	3	1.404	0	0	1.404
1	0	2	0	3	1.404	0	0	1.404
1	0	2	0	3	1.404	0	0	1.404
1	0	2	0	3	1.404	0	0	1.404
1	0	2	0	3	1.404	0	0	1.404
1	0	2	0	3	1.404	0	0	1.404
1	0	2	0	3	1.404	0	0	1.404
1	0	2	0	3	1.404	0	0	1.404
1	0	2	0	3	1.404	0	0	1.404
1	0	2	0	3	1.404	0	0	1.404
1	0	2	0	3	1.404	0	0	1.404
1	0	2	0	3	1.404	0	0	1.404
1	0	2	0	3	1.404	0	0	1.404
1	0	2	0	3	1.404	0	0	1.404
1	0	2	0	3	1.404	0	0	1.404
1	0	2	0	3	1.404	0	0	1.404
1	0	2	0	3	1.404	0	0	1.404
1	0	2	0	3	1.404	0	0	1.404
1	0	2	0	3	1.404	0	0	1.404
1	0	2	0	3	1.404	0	0	1.404
1	0	2	0	3	1.283	0	0	1.283
1	0	2	0	3	1.283	0	0	1.283
1	0	2	0	3	1.283	0	0	1.283
1	0	2	0	3	1.283	0	0	1.283
1	0	2	0	3	1.283	0	0	1.283
1	0	2	0	3	1.283	0	0	1.283
1	0	2	0	3	1.283	0	0	1.283
1	0	2	0	3	1.283	0	0	1.283
1	0	2	0	3	1.283	0	0	1.283
1	0	2	0	3	1.283	0	0	1.283
1	0	2	0	3	1.283	0	0	1.283
1	0	2	0	3	1.283	0	0	1.283
1	0	2	0	3	1.283	0	0	1.283
1	0	2	0	3	1.283	0	0	1.283
1	0	2	0	3	1.283	0	0	1.283
1	0	2	0	3	1.283	0	0	1.283
1	0	2	0	3	1.283	0	0	1.283
1	0	2	0	3	1.283	0	0	1.283
1	0	2	0	3	1.283	0	0	1.283
1	0	2	0	3	1.283	0	0	1.283
1	0	2	0	3	1.283	0	0	1.283
1	0	2	0	3	1.283	0	0	1.283
1	0	2	0	3	1.283	0	0	1.283
1	0	2	0	3	1.283	0	0	1.283
1	0	2	0	3	1.283	0	0	1.283
1	0	2	0	2	1.233	0	0	1.233
1	0	2	0	2	1.233	0	0	1.233
1	0	2	0	2	1.233	0	0	1.233
1	0	2	0	2	1.233	0	0	1.233
1	0	2	0	2	1.233	0	0	1.233
1	0	2	0	3	1.163	0	0	1.163
1	0	2	0	3	1.163	0	0	1.163
1	0	2	0	2	1.113	0	0	1.113
1	0	2	0	2	1.113	0	0	1.113
1	0	2	0	2	1.113	0	0	1.113
1	0	2	0	2	1.113	0	0	1.113
1	0	2	0	2	1.113	0	0	1.113
1	0	2	0	2	1.113	0	0	1.113
1	0	2	0	2	1.113	0	0	1.113
1	0	2	0	2	1.113	0	0	1.113
1	0	2	0	2	1.113	0	0	1.113
1	0	2	0	2	1.113	0	0	1.113
1	0	2	0	2	1.113	0	0	1.113
1	0	2	0	2	1.113	0	0	1.113
1	0	2	0	2	1.113	0	0	1.113
1	0	2	0	2	1.113	0	0	1.113
1	0	2	0	2	1.113	0	0	1.113
1	0	2	0	2	1.113	0	0	1.113
1	0	2	0	2	1.113	0	0	1.113
1	0	2	0	2	1.113	0	0	1.113
1	0	2	0	2	1.113	0	0	1.113
1	0	2	0	2	1.113	0	0	1.113
1	0	2	0	2	1.113	0	0	1.113
1	0	2	0	2	1.113	0	0	1.113
1	0	2	0	2	1.113	0	0	1.113
1	0	2	0	2	1.113	0	0	1.113
1	0	2	0	2	1.113	0	0	1.113
1	0	2	0	2	1.113	0	0	1.113
1	0	2	0	2	1.113	0	0	1.113
1	0	2	0	2	1.113	0	0	1.113
1	0	2	0	2	1.113	0	0	1.113
1	0	2	0	2	1.113	0	0	1.113
1	0	2	0	2	1.113	0	0	1.113
1	0	2	0	2	0.993	0	0	0.993
1	0	2	0	2	0.993	0	0	0.993
1	0	2	0	2	0.993	0	0	0.993
1	0	2	0	2	0.993	0	0	0.993
1	0	2	0	2	0.993	0	0	0.993
1	0	2	0	2	0.993	0	0	0.993
1	0	2	0	2	0.993	0	0	0.993
1	0	2	0	2	0.993	0	0	0.993
1	0	2	0	2	0.993	0	0	0.993
1	0	2	0	2	0.993	0	0	0.993
1	0	2	0	2	0.993	0	0	0.993
1	0	2	0	2	0.993	0	0	0.993
1	0	2	0	2	0.993	0	0	0.993
1	0	2	0	2	0.993	0	0	0.993
1	0	2	0	2	0.993	0	0	0.993
1	0	2	0	2	0.993	0	0	0.993
1	0	2	0	2	0.993	0	0	0.993
1	0	2	0	2	0.993	0	0	0.993
1	0	2	0	2	0.993	0	0	0.993
1	0	2	0	2	0.993	0	0	0.993
1	0	2	0	2	0.993	0	0	0.993
1	0	2	0	2	0.993	0	0	0.993
1	0	2	0	2	0.993	0	0	0.993
1	0	2	0	2	0.993	0	0	0.993
1	0	2	0	2	0.993	0	0	0.993
1	0	2	0	2	0.993	0	0	0.993
1	0	2	0	2	0.993	0	0	0.993
1	0	2	0	2	0.993	0	0	0.993
1	0	2	0	2	0.993	0	0	0.993
1	0	2	0	2	0.993	0	0	0.993
1	0	2	0	2	0.993	0	0	0.993
1	0	2	0	2	0.993	0	0	0.993
1	0	2	0	2	0.993	0	0	0.993
1	0	2	0	2	0.993	0	0	0.993
1	0	2	0	2	0.993	0	0	0.993
1	0	2	0	2	0.993	0	0	0.993
1	0	2	0	2	0.993	0	0	0.993
1	0	2	0	2	0.993	0	0	0.993
1	0	2	0	2	0.993	0	0	0.993
1	0	2	0	2	0.993	0	0	0.993
1	0	2	0	2	0.993	0	0	0.993
1	0	2	0	2	0.872	0	0	0.872
1	0	2	0	2	0.872	0	0	0.872
1	0	2	0	2	0.872	0	0	0.872
1	0	2	0	2	0.872	0	0	0.872
1	0	2	0	2	0.872	0	0	0.872
1	0	2	0	2	0.872	0	0	0.872
1	0	2	0	2	0.872	0	0	0.872
1	0	2	0	2	0.872	0	0	0.872
1	0	2	0	2	0.872	0	0	0.872
1	0	2	0	2	0.872	0	0	0.872
1	0	2	0	2	0.872	0	0	0.872
1	0	2	0	1	0.822	0	0	0.822
1	0	2	0	1	0.822	0	0	0.822
1	0	2	0	1	0.822	0	0	0.822
1	0	2	0	1	0.822	0	0	0.822
1	0	2	0	1	0.822	0	0	0.822
1	0	2	0	1	0.822	0	0	0.822
1	0	2	0	1	0.822	0	0	0.822
1	0	2	0	1	0.822	0	0	0.822
1	0	2	0	1	0.822	0	0	0.822
1	0	2	0	1	0.822	0	0	0.822
1	0	2	0	1	0.822	0	0	0.822
1	0	2	0	1	0.822	0	0	0.822
1	0	2	0	1	0.822	0	0	0.822
1	0	2	0	1	0.822	0	0	0.822
1	0	2	0	1	0.822	0	0	0.822
1	0	2	0	1	0.822	0	0	0.822
1	0	2	0	1	0.822	0	0	0.822
1	0	2	0	1	0.822	0	0	0.822
1	0	2	0	1	0.822	0	0	0.822
1	0	2	0	1	0.822	0	0	0.822
1	0	2	0	1	0.822	0	0	0.822
1	0	2	0	1	0.822	0	0	0.822
1	0	2	0	1	0.822	0	0	0.822
1	0	2	0	1	0.702	0	0	0.702
1	0	2	0	1	0.702	0	0	0.702
1	0	2	0	1	0.702	0	0	0.702
1	0	2	0	1	0.702	0	0	0.702
1	0	2	0	1	0.702	0	0	0.702
1	0	2	0	1	0.702	0	0	0.702
1	0	2	0	1	0.702	0	0	0.702
1	0	2	0	1	0.702	0	0	0.702
1	0	2	0	1	0.702	0	0	0.702
1	0	2	0	1	0.702	0	0	0.702
1	0	2	0	1	0.702	0	0	0.702
1	0	2	0	1	0.702	0	0	0.702
1	0	2	0	1	0.702	0	0	0.702
1	0	2	0	1	0.702	0	0	0.702
1	0	2	0	1	0.702	0	0	0.702
1	0	2	0	1	0.702	0	0	0.702
1	0	2	0	1	0.702	0	0	0.702
1	0	2	0	1	0.702	0	0	0.702
1	0	2	0	1	0.702	0	0	0.702
1	0	2	0	1	0.702	0	0	0.702
1	0	2	0	1	0.702	0	0	0.702
1	0	2	0	1	0.702	0	0	0.702
1	0	2	0	1	0.702	0	0	0.702
1	0	2	0	1	0.702	0	0	0.702
1	0	2	0	1	0.702	0	0	0.702
1	0	2	0	1	0.702	0	0	0.702
1	0	2	0	1	0.702	0	0	0.702
1	0	2	0	1	0.702	0	0	0.702
1	0	2	0	1	0.702	0	0	0.702
1	0	2	0	1	0.702	0	0	0.702
1	0	2	0	1	0.702	0	0	0.702
1	0	2	0	1	0.702	0	0	0.702
1	0	2	0	1	0.702	0	0	0.702
1	0	2	0	1	0.702	0	0	0.702
1	0	2	0	1	0.702	0	0	0.702
1	0	2	0	1	0.702	0	0	0.702
1	0	2	0	1	0.702	0	0	0.702
1	0	2	0	1	0.702	0	0	0.702
1	0	2	0	1	0.702	0	0	0.702
1	0	2	0	1	0.702	0	0	0.702
1	0	2	0	1	0.702	0	0	0.702
1	0	2	0	1	0.702	0	0	0.702
1	0	2	0	1	0.702	0	0	0.702
1	0	2	0	1	0.702	0	0	0.702
1	0	2	0	1	0.702	0	0	0.702
1	0	2	0	1	0.702	0	0	0.702
1	0	2	0	1	0.702	0	0	0.702
1	0	2	0	1	0.702	0	0	0.702
1	0	2	0	1	0.702	0	0	0.702
1	0	2	0	1	0.702	0	0	0.702
1	0	2	0	1	0.702	0	0	0.702
1	0	2	0	1	0.702	0	0	0.702
1	0	2	0	1	0.702	0	0	0.702
1	0	2	0	1	0.702	0	0	0.702
1	0	2	0	1	0.702	0	0	0.702
1	0	2	0	1	0.702	0	0	0.702
1	0	2	0	1	0.702	0	0	0.702
1	0	2	0	1	0.702	0	0	0.702
1	0	2	0	1	0.702	0	0	0.702
1	0	2	0	1	0.702	0	0	0.702
1	0	2	0	1	0.702	0	0	0.702
1	0	2	0	1	0.702	0	0	0.702
1	0	2	0	1	0.702	0	0	0.702
1	0	2	0	1	0.702	0	0	0.702
1	0	2	0	1	0.702	0	0	0.702
1	0	2	0	1	0.702	0	0	0.702
1	0	2	0	1	0.702	0	0	0.702
1	0	2	0	1	0.702	0	0	0.702
1	0	2	0	1	0.702	0	0	0.702
1	0	2	0	1	0.702	0	0	0.702
1	0	2	0	1	0.702	0	0	0.702
1	0	2	0	1	0.702	0	0	0.702
1	0	2	0	1	0.702	0	0	0.702
1	0	2	0	1	0.702	0	0	0.702
1	0	2	0	1	0.702	0	0	0.702
1	0	2	0	1	0.702	0	0	0.702
1	0	2	0	1	0.702	0	0	0.702
1	0	2	0	1	0.702	0	0	0.702
1	0	2	0	1	0.702	0	0	0.702
1	0	2	0	1	0.702	0	0	0.702
3506	1241	3175	3995	31707	3191.48	1131	100	4425.83
67.4231	23.8654	61.0577	76.8269	609.75	61.3746	21.75	1.92308	85.1121		52
#Branches	#Junctions	#End-point voxels	#Junction voxels	#Slab voxels	Average Branch Length	#Triple Points	#Quadruple Points	Maximum Branch Length

## Sheet: WT PFC-10
# Branches	# Junctions	# End-point voxels	# Junction voxels	# Slab voxels	Average Branch Length	# Triple points	# Quadruple points	Maximum Branch Length
248	126	106	423	3021	4.858	115	10	28.005
219	115	89	367	2665	4.795	111	4	19.811
166	80	78	277	2188	5.17	66	14	19.542
119	62	50	190	1441	4.698	60	2	12.655
111	58	42	190	1282	4.611	52	6	14.176
81	39	41	134	876	4.403	35	4	11.085
70	35	34	110	847	4.726	34	1	13.78
72	35	34	121	745	4.245	31	3	11.369
89	46	33	150	1149	5.184	40	5	14.795
65	34	28	108	912	5.391	34	0	17.917
57	28	27	105	617	4.432	25	3	11.056
59	30	25	94	751	4.909	27	3	16.711
48	23	24	78	572	4.713	20	3	19.467
43	21	22	67	647	5.688	20	1	19.843
45	22	22	66	482	4.211	20	2	17.856
45	22	20	80	423	4.005	20	1	11.727
38	18	19	50	572	5.765	15	3	16.012
32	15	18	47	353	4.4	14	1	18.469
37	18	18	61	416	4.587	16	2	14.037
41	21	18	60	576	5.46	20	1	13.346
32	15	17	45	316	3.951	13	2	10.889
39	19	16	63	528	5.316	15	3	18.851
30	15	15	43	469	5.934	15	0	14.581
28	13	15	46	317	4.668	11	2	9.506
28	14	14	42	393	5.426	14	0	18.776
24	11	14	37	279	4.616	10	1	13.127
28	14	14	45	281	4.021	14	0	10.03
25	12	13	42	262	4.225	11	1	12.99
25	12	12	40	270	4.319	10	2	16.081
25	12	11	48	317	5.17	10	1	11.727
23	10	11	41	224	4.228	5	5	9.744
18	8	11	31	180	3.964	7	1	9.18
18	8	10	28	242	5.049	6	2	18.539
17	8	10	24	216	4.827	8	0	14.916
17	8	10	24	207	4.731	8	0	9.269
15	7	9	17	220	5.584	7	0	14.086
21	10	9	43	288	5.555	8	1	11.539
19	10	8	35	183	3.975	10	0	11.036
16	8	8	22	188	4.485	8	0	10.275
11	4	8	21	108	4.212	3	0	8.899
10	4	7	17	116	4.543	3	1	11.964
10	4	7	13	142	5.482	3	1	11.369
10	4	7	14	92	3.922	3	1	6.812
10	4	7	13	58	2.607	3	1	6.031
12	5	7	17	113	3.864	3	2	5.884
11	5	7	15	71	2.756	5	0	5.647
11	5	7	17	52	2.232	5	0	5.291
10	4	7	15	55	2.644	3	1	4.788
10	4	7	14	45	2.273	3	1	4.216
9	4	6	14	102	4.383	4	0	13.8
8	3	6	13	105	5.08	2	1	12.681
11	5	6	17	154	5.188	4	1	11.036
8	3	6	12	131	6.377	2	1	10.938
11	5	6	13	121	4.162	4	1	10.799
9	4	6	15	61	2.905	4	0	10.059
8	3	6	13	91	4.533	2	1	9.842
13	6	6	20	96	3.221	4	2	9.723
9	4	6	11	113	4.769	4	0	9.368
8	3	6	11	93	4.469	2	1	7.818
9	4	6	12	90	3.898	4	0	7.078
9	4	6	10	70	3.243	4	0	6.91
9	4	6	13	78	3.633	4	0	6.722
9	4	6	13	54	2.587	4	0	6.436
8	3	6	14	81	4.105	2	1	6.268
9	4	6	14	39	2.05	4	0	5.123
9	4	6	14	63	3.05	4	0	5.103
9	4	6	14	55	2.762	4	0	4.768
9	4	6	13	31	1.861	4	0	2.645
6	2	5	8	96	6.202	1	1	14.372
7	3	5	8	96	5.29	3	0	12.152
7	3	5	10	92	4.91	3	0	11.845
7	3	5	8	81	4.49	3	0	11.461
7	3	5	11	72	4.042	3	0	9.891
10	5	5	14	95	3.792	5	0	9.723
6	2	5	10	67	4.488	1	1	9.703
7	3	5	10	78	4.365	3	0	9.339
6	2	5	9	77	5.163	1	1	9.269
5	1	5	7	62	4.867	0	0	8.963
7	3	5	9	35	2.234	3	0	7.581
7	3	5	10	56	3.313	3	0	7.127
7	3	5	10	57	3.36	3	0	6.673
7	3	5	7	50	2.952	3	0	6.101
6	2	5	8	66	4.385	1	1	5.918
12	6	5	17	88	3.213	5	1	5.814
7	3	5	11	43	2.754	3	0	4.719
6	2	5	7	29	2.376	1	1	4.432
8	3	5	12	49	2.744	1	2	4.195
5	2	4	7	94	6.584	2	0	19.218
4	1	4	7	61	5.638	0	1	14.615
5	2	4	6	70	5.21	2	0	14.086
5	2	4	6	119	8.323	2	0	14.017
5	2	4	4	60	4.476	2	0	10.296
6	2	4	15	75	5.392	1	0	9.033
5	2	4	4	69	5.062	2	0	8.893
5	2	4	7	66	5.157	2	0	8.766
4	1	4	6	44	4.601	0	1	8.104
4	1	4	4	57	5.515	0	1	7.936
5	2	4	7	70	5.068	2	0	7.748
8	4	4	14	78	3.983	4	0	7.245
4	1	4	4	55	5.651	0	1	6.929
8	4	4	15	89	4.406	4	0	6.673
5	2	4	8	31	2.669	2	0	6.505
5	2	4	8	41	3.404	2	0	5.745
4	1	4	6	43	4.301	0	1	5.626
8	4	4	13	67	3.524	4	0	5.577
5	2	4	4	34	2.869	2	0	5.528
5	2	4	8	43	3.485	2	0	5.508
5	2	4	4	42	3.35	2	0	5.36
5	2	4	7	28	2.555	2	0	5.36
4	1	4	4	30	3.358	0	1	5.193
5	2	4	6	24	2.15	2	0	4.886
5	2	4	8	41	3.522	2	0	4.6
5	2	4	8	29	2.645	2	0	4.244
5	2	4	5	33	2.845	2	0	4.146
4	1	4	6	9	1.579	0	1	3.432
4	1	4	4	22	2.489	0	1	3.167
5	2	4	6	14	1.554	2	0	3.001
5	2	4	6	18	1.83	2	0	2.527
3	1	3	4	77	8.946	1	0	14.777
3	1	3	3	55	6.713	1	0	12.557
3	1	3	4	38	5.067	1	0	11.58
3	1	3	3	51	6.252	1	0	11.441
3	1	3	4	72	8.944	1	0	10.03
3	1	3	4	49	6.077	1	0	9.368
3	1	3	4	46	5.87	1	0	8.362
3	1	3	1	36	4.472	1	0	8.292
6	3	3	8	79	4.949	3	0	8.292
3	1	3	1	44	5.354	1	0	7.957
3	1	3	1	41	4.988	1	0	7.769
3	1	3	4	43	5.172	1	0	7.699
3	1	3	4	42	5.196	1	0	7.413
3	1	3	4	32	4.004	1	0	7.245
3	1	3	4	37	4.719	1	0	7.196
3	1	3	3	35	4.409	1	0	7.127
3	1	3	1	31	3.639	1	0	6.722
3	1	3	3	21	2.915	1	0	6.387
3	1	3	3	38	4.893	1	0	6.268
3	1	3	1	21	2.645	1	0	6.268
3	1	3	1	26	3.202	1	0	6.15
9	5	3	14	69	3.17	5	0	6.101
3	1	3	4	23	3.399	1	0	6.051
3	1	3	1	23	3.011	1	0	5.982
3	1	3	3	24	3.083	1	0	5.863
3	1	3	1	36	4.235	1	0	5.745
5	2	3	3	19	1.635	1	1	5.696
3	1	3	4	36	4.798	1	0	5.577
3	1	3	3	35	4.37	1	0	5.291
3	1	3	4	31	4.241	1	0	5.242
3	1	3	4	16	2.494	1	0	5.242
3	1	3	3	18	2.629	1	0	5.074
3	1	3	1	17	2.303	1	0	4.788
3	1	3	3	23	3.146	1	0	4.6
3	1	3	3	20	2.859	1	0	4.6
3	1	3	4	22	3.146	1	0	4.551
3	1	3	3	17	2.376	1	0	4.363
3	1	3	3	23	3.146	1	0	4.314
3	1	3	4	18	2.764	1	0	4.314
3	1	3	1	33	3.83	1	0	4.195
3	1	3	1	17	2.382	1	0	4.097
3	1	3	3	20	2.701	1	0	3.672
3	1	3	1	26	3.439	1	0	3.623
3	1	3	3	15	2.106	1	0	3.553
3	1	3	3	16	2.32	1	0	3.504
3	1	3	3	9	1.652	1	0	3.455
3	1	3	3	14	2.287	1	0	3.455
3	1	3	3	14	2.129	1	0	3.455
3	1	3	1	18	2.32	1	0	3.336
3	1	3	3	11	1.685	1	0	3.218
3	1	3	3	12	1.82	1	0	3.218
3	1	3	3	21	2.876	1	0	3.218
3	1	3	4	13	2.129	1	0	3.169
3	1	3	3	15	2.185	1	0	2.932
3	1	3	4	9	1.708	1	0	2.883
3	1	3	3	11	1.764	1	0	2.645
3	1	3	3	13	2.073	1	0	2.527
3	1	3	1	14	1.938	1	0	2.478
3	1	3	4	11	1.922	1	0	2.478
3	1	3	4	7	1.382	1	0	2.478
3	1	3	1	12	1.708	1	0	2.241
3	1	3	1	9	1.398	1	0	2.122
3	1	3	3	10	1.708	1	0	2.073
3	1	3	4	5	1.247	1	0	2.073
3	1	3	4	8	1.556	1	0	2.024
3	1	3	1	5	0.961	1	0	1.905
3	1	3	3	5	1.073	1	0	1.836
3	1	3	3	8	1.398	1	0	1.668
3	1	3	4	4	1.073	1	0	1.55
3	1	3	1	5	0.921	1	0	1.096
3	1	3	1	4	0.921	1	0	1.096
3	1	3	1	3	0.651	1	0	0.691
1	0	2	0	42	14.679	0	0	14.679
1	0	2	0	42	13.968	0	0	13.968
1	0	2	0	34	11.559	0	0	11.559
1	0	2	0	29	10.247	0	0	10.247
1	0	2	0	28	10.079	0	0	10.079
1	0	2	0	29	9.891	0	0	9.891
4	2	2	8	49	4.726	2	0	9.703
1	0	2	0	27	9.556	0	0	9.556
1	0	2	0	27	9.437	0	0	9.437
4	2	2	4	66	5.804	2	0	8.844
1	0	2	0	26	8.677	0	0	8.677
1	0	2	0	21	7.838	0	0	7.838
1	0	2	0	24	7.511	0	0	7.511
1	0	2	0	22	7.413	0	0	7.413
1	0	2	0	19	7.266	0	0	7.266
4	2	2	6	45	4.415	2	0	7.245
1	0	2	0	21	7.245	0	0	7.245
1	0	2	0	19	6.91	0	0	6.91
1	0	2	0	20	6.722	0	0	6.722
1	0	2	0	18	6.624	0	0	6.624
1	0	2	0	19	6.554	0	0	6.554
1	0	2	0	16	6.526	0	0	6.526
1	0	2	0	18	6.505	0	0	6.505
1	0	2	0	18	6.387	0	0	6.387
1	0	2	0	18	6.387	0	0	6.387
1	0	2	0	17	6.338	0	0	6.338
1	0	2	0	16	6.051	0	0	6.051
1	0	2	0	16	5.814	0	0	5.814
1	0	2	0	16	5.696	0	0	5.696
1	0	2	0	15	5.528	0	0	5.528
1	0	2	0	15	5.41	0	0	5.41
1	0	2	0	13	5.193	0	0	5.193
1	0	2	0	15	5.172	0	0	5.172
1	0	2	0	14	5.123	0	0	5.123
1	0	2	0	14	5.123	0	0	5.123
1	0	2	0	15	5.054	0	0	5.054
1	0	2	0	14	5.005	0	0	5.005
1	0	2	0	14	5.005	0	0	5.005
1	0	2	0	14	4.886	0	0	4.886
1	0	2	0	13	4.837	0	0	4.837
1	0	2	0	13	4.837	0	0	4.837
1	0	2	0	12	4.669	0	0	4.669
1	0	2	0	13	4.6	0	0	4.6
1	0	2	0	13	4.481	0	0	4.481
1	0	2	0	12	4.432	0	0	4.432
1	0	2	0	11	4.383	0	0	4.383
1	0	2	0	12	4.314	0	0	4.314
1	0	2	0	12	4.314	0	0	4.314
1	0	2	0	11	4.146	0	0	4.146
1	0	2	0	12	4.077	0	0	4.077
1	0	2	0	12	4.077	0	0	4.077
1	0	2	0	11	3.909	0	0	3.909
1	0	2	0	10	3.86	0	0	3.86
1	0	2	0	12	3.839	0	0	3.839
1	0	2	0	11	3.79	0	0	3.79
1	0	2	0	10	3.741	0	0	3.741
1	0	2	0	10	3.741	0	0	3.741
1	0	2	0	10	3.741	0	0	3.741
1	0	2	0	9	3.692	0	0	3.692
1	0	2	0	10	3.623	0	0	3.623
1	0	2	0	9	3.574	0	0	3.574
1	0	2	0	11	3.553	0	0	3.553
1	0	2	0	10	3.504	0	0	3.504
1	0	2	0	10	3.504	0	0	3.504
2	1	2	4	12	2.586	0	0	3.504
1	0	2	0	8	3.406	0	0	3.406
1	0	2	0	9	3.336	0	0	3.336
1	0	2	0	9	3.218	0	0	3.218
1	0	2	0	9	3.218	0	0	3.218
1	0	2	0	9	3.218	0	0	3.218
1	0	2	0	9	3.218	0	0	3.218
1	0	2	0	9	3.218	0	0	3.218
1	0	2	0	8	3.169	0	0	3.169
1	0	2	0	8	3.169	0	0	3.169
1	0	2	0	8	3.169	0	0	3.169
1	0	2	0	10	3.148	0	0	3.148
1	0	2	0	8	3.05	0	0	3.05
1	0	2	0	8	3.05	0	0	3.05
1	0	2	0	8	3.05	0	0	3.05
1	0	2	0	7	3.001	0	0	3.001
1	0	2	0	7	3.001	0	0	3.001
1	0	2	0	7	3.001	0	0	3.001
1	0	2	0	9	2.981	0	0	2.981
1	0	2	0	9	2.981	0	0	2.981
1	0	2	0	8	2.932	0	0	2.932
1	0	2	0	8	2.932	0	0	2.932
1	0	2	0	8	2.932	0	0	2.932
1	0	2	0	8	2.932	0	0	2.932
1	0	2	0	7	2.883	0	0	2.883
1	0	2	0	7	2.883	0	0	2.883
1	0	2	0	7	2.883	0	0	2.883
1	0	2	0	8	2.813	0	0	2.813
1	0	2	0	8	2.813	0	0	2.813
1	0	2	0	8	2.813	0	0	2.813
1	0	2	0	8	2.813	0	0	2.813
1	0	2	0	7	2.764	0	0	2.764
1	0	2	0	7	2.764	0	0	2.764
1	0	2	0	6	2.715	0	0	2.715
1	0	2	0	8	2.695	0	0	2.695
1	0	2	0	8	2.695	0	0	2.695
1	0	2	0	8	2.695	0	0	2.695
1	0	2	0	7	2.645	0	0	2.645
1	0	2	0	7	2.645	0	0	2.645
1	0	2	0	7	2.645	0	0	2.645
1	0	2	0	7	2.645	0	0	2.645
1	0	2	0	7	2.645	0	0	2.645
3	1	2	2	7	1.191	0	1	2.596
1	0	2	0	6	2.596	0	0	2.596
1	0	2	0	7	2.527	0	0	2.527
1	0	2	0	7	2.527	0	0	2.527
1	0	2	0	7	2.527	0	0	2.527
1	0	2	0	6	2.478	0	0	2.478
1	0	2	0	6	2.478	0	0	2.478
1	0	2	0	6	2.478	0	0	2.478
1	0	2	0	6	2.478	0	0	2.478
1	0	2	0	7	2.408	0	0	2.408
1	0	2	0	6	2.359	0	0	2.359
1	0	2	0	6	2.359	0	0	2.359
1	0	2	0	6	2.241	0	0	2.241
1	0	2	0	6	2.241	0	0	2.241
1	0	2	0	6	2.241	0	0	2.241
1	0	2	0	6	2.241	0	0	2.241
1	0	2	0	6	2.241	0	0	2.241
1	0	2	0	5	2.192	0	0	2.192
1	0	2	0	5	2.192	0	0	2.192
1	0	2	0	6	2.122	0	0	2.122
1	0	2	0	5	2.073	0	0	2.073
1	0	2	0	5	2.073	0	0	2.073
1	0	2	0	5	1.954	0	0	1.954
1	0	2	0	5	1.954	0	0	1.954
1	0	2	0	5	1.954	0	0	1.954
1	0	2	0	5	1.954	0	0	1.954
1	0	2	0	5	1.954	0	0	1.954
1	0	2	0	5	1.954	0	0	1.954
1	0	2	0	5	1.954	0	0	1.954
1	0	2	0	4	1.905	0	0	1.905
1	0	2	0	5	1.836	0	0	1.836
1	0	2	0	5	1.836	0	0	1.836
1	0	2	0	5	1.836	0	0	1.836
1	0	2	0	4	1.787	0	0	1.787
1	0	2	0	4	1.787	0	0	1.787
1	0	2	0	4	1.787	0	0	1.787
1	0	2	0	4	1.787	0	0	1.787
1	0	2	0	4	1.787	0	0	1.787
1	0	2	0	4	1.787	0	0	1.787
1	0	2	0	4	1.787	0	0	1.787
1	0	2	0	4	1.787	0	0	1.787
1	0	2	0	4	1.787	0	0	1.787
1	0	2	0	4	1.787	0	0	1.787
1	0	2	0	4	1.787	0	0	1.787
1	0	2	0	4	1.787	0	0	1.787
1	0	2	0	4	1.787	0	0	1.787
1	0	2	0	5	1.717	0	0	1.717
1	0	2	0	4	1.668	0	0	1.668
1	0	2	0	4	1.668	0	0	1.668
1	0	2	0	4	1.668	0	0	1.668
1	0	2	0	4	1.668	0	0	1.668
1	0	2	0	4	1.668	0	0	1.668
1	0	2	0	3	1.619	0	0	1.619
1	0	2	0	4	1.55	0	0	1.55
1	0	2	0	4	1.55	0	0	1.55
1	0	2	0	4	1.55	0	0	1.55
1	0	2	0	4	1.55	0	0	1.55
1	0	2	0	4	1.55	0	0	1.55
1	0	2	0	4	1.55	0	0	1.55
1	0	2	0	3	1.501	0	0	1.501
1	0	2	0	3	1.501	0	0	1.501
1	0	2	0	3	1.501	0	0	1.501
1	0	2	0	3	1.501	0	0	1.501
1	0	2	0	3	1.501	0	0	1.501
1	0	2	0	3	1.501	0	0	1.501
1	0	2	0	3	1.501	0	0	1.501
1	0	2	0	3	1.501	0	0	1.501
1	0	2	0	3	1.501	0	0	1.501
3	1	2	2	4	0.826	0	1	1.501
1	0	2	0	3	1.501	0	0	1.501
1	0	2	0	4	1.431	0	0	1.431
1	0	2	0	4	1.431	0	0	1.431
1	0	2	0	4	1.431	0	0	1.431
1	0	2	0	3	1.382	0	0	1.382
1	0	2	0	3	1.382	0	0	1.382
1	0	2	0	3	1.382	0	0	1.382
1	0	2	0	3	1.382	0	0	1.382
1	0	2	0	3	1.382	0	0	1.382
1	0	2	0	3	1.382	0	0	1.382
1	0	2	0	3	1.382	0	0	1.382
1	0	2	0	3	1.382	0	0	1.382
1	0	2	0	3	1.382	0	0	1.382
1	0	2	0	3	1.382	0	0	1.382
1	0	2	0	3	1.382	0	0	1.382
1	0	2	0	3	1.382	0	0	1.382
1	0	2	0	3	1.382	0	0	1.382
1	0	2	0	3	1.382	0	0	1.382
1	0	2	0	3	1.382	0	0	1.382
1	0	2	0	3	1.382	0	0	1.382
1	0	2	0	3	1.382	0	0	1.382
1	0	2	0	3	1.382	0	0	1.382
1	0	2	0	3	1.263	0	0	1.263
1	0	2	0	3	1.263	0	0	1.263
1	0	2	0	3	1.263	0	0	1.263
1	0	2	0	3	1.263	0	0	1.263
1	0	2	0	3	1.263	0	0	1.263
1	0	2	0	3	1.263	0	0	1.263
1	0	2	0	3	1.263	0	0	1.263
1	0	2	0	3	1.263	0	0	1.263
1	0	2	0	3	1.263	0	0	1.263
1	0	2	0	3	1.263	0	0	1.263
1	0	2	0	3	1.263	0	0	1.263
1	0	2	0	2	1.214	0	0	1.214
1	0	2	0	3	1.145	0	0	1.145
1	0	2	0	3	1.145	0	0	1.145
1	0	2	0	3	1.145	0	0	1.145
1	0	2	0	2	1.096	0	0	1.096
1	0	2	0	2	1.096	0	0	1.096
1	0	2	0	2	1.096	0	0	1.096
1	0	2	0	2	1.096	0	0	1.096
1	0	2	0	2	1.096	0	0	1.096
1	0	2	0	2	1.096	0	0	1.096
1	0	2	0	2	1.096	0	0	1.096
1	0	2	0	2	1.096	0	0	1.096
1	0	2	0	2	1.096	0	0	1.096
1	0	2	0	2	1.096	0	0	1.096
1	0	2	0	2	1.096	0	0	1.096
1	0	2	0	2	1.096	0	0	1.096
1	0	2	0	2	0.977	0	0	0.977
1	0	2	0	2	0.977	0	0	0.977
1	0	2	0	2	0.977	0	0	0.977
1	0	2	0	2	0.977	0	0	0.977
1	0	2	0	2	0.977	0	0	0.977
1	0	2	0	2	0.977	0	0	0.977
1	0	2	0	2	0.977	0	0	0.977
1	0	2	0	2	0.977	0	0	0.977
1	0	2	0	2	0.977	0	0	0.977
1	0	2	0	2	0.977	0	0	0.977
1	0	2	0	2	0.977	0	0	0.977
1	0	2	0	2	0.977	0	0	0.977
1	0	2	0	2	0.977	0	0	0.977
1	0	2	0	2	0.977	0	0	0.977
1	0	2	0	2	0.977	0	0	0.977
1	0	2	0	2	0.977	0	0	0.977
1	0	2	0	2	0.977	0	0	0.977
1	0	2	0	2	0.977	0	0	0.977
1	0	2	0	2	0.977	0	0	0.977
1	0	2	0	2	0.977	0	0	0.977
1	0	2	0	2	0.977	0	0	0.977
1	0	2	0	2	0.977	0	0	0.977
1	0	2	0	2	0.977	0	0	0.977
1	0	2	0	2	0.977	0	0	0.977
1	0	2	0	2	0.859	0	0	0.859
3	1	2	2	3	0.612	0	1	0.859
1	0	2	0	2	0.859	0	0	0.859
1	0	2	0	2	0.859	0	0	0.859
1	0	2	0	2	0.859	0	0	0.859
1	0	2	0	2	0.859	0	0	0.859
1	0	2	0	2	0.859	0	0	0.859
1	0	2	0	2	0.859	0	0	0.859
1	0	2	0	2	0.859	0	0	0.859
1	0	2	0	2	0.859	0	0	0.859
1	0	2	0	2	0.859	0	0	0.859
1	0	2	0	2	0.859	0	0	0.859
1	0	2	0	2	0.859	0	0	0.859
1	0	2	0	2	0.859	0	0	0.859
1	0	2	0	1	0.81	0	0	0.81
1	0	2	0	1	0.81	0	0	0.81
1	0	2	0	1	0.81	0	0	0.81
1	0	2	0	1	0.81	0	0	0.81
1	0	2	0	1	0.81	0	0	0.81
1	0	2	0	1	0.81	0	0	0.81
1	0	2	0	1	0.81	0	0	0.81
1	0	2	0	1	0.81	0	0	0.81
1	0	2	0	1	0.81	0	0	0.81
1	0	2	0	1	0.81	0	0	0.81
3219	1384	2139	4551	35086	1456.25	1246	127	2290.93		38
84.7105	36.4211	56.2895	119.763	923.316	38.3225	32.7895	3.34211	60.2876
# Branches	# Junctions	# End-point voxels	# Junction voxels	# Slab voxels	Average Branch Length	# Triple points	# Quadruple points	Maximum Branch Length

## Sheet: WT PFC-9
# Branches	# Junctions	# End-point voxels	# Junction voxels	# Slab voxels	Average Branch Length	# Triple points	# Quadruple points	Maximum Branch Length
348	181	140	587	4536	5.107	168	13	18.065
115	55	60	185	1261	4.437	50	5	20.262
106	54	46	163	1361	5.034	50	4	19.418
95	47	46	149	1099	4.587	44	3	12.8
98	49	43	164	1227	4.934	45	2	15.801
75	36	39	123	774	4.272	33	3	14.344
73	36	35	114	867	4.686	33	3	14.511
81	43	32	127	844	4.144	42	1	14.037
64	32	30	106	792	4.741	30	2	18.015
81	43	29	140	841	4.23	39	4	11.273
54	27	25	92	657	4.782	25	2	24.697
45	20	25	70	627	5.331	15	5	17.562
51	25	24	77	624	4.909	22	3	15.321
46	23	22	74	577	4.929	22	1	23.593
32	15	18	49	403	4.831	14	1	12.271
30	13	17	49	330	4.421	10	2	14.716
44	23	16	72	505	4.481	20	3	16.899
36	18	16	61	441	4.914	16	2	12.655
31	15	16	49	343	4.502	14	1	10.602
30	14	16	51	272	3.772	12	2	9.318
29	14	15	50	352	4.855	13	1	12.415
29	14	15	47	330	4.587	13	1	11.056
39	21	15	73	392	4.147	21	0	9.96
29	14	14	46	370	4.928	12	2	14.945
24	11	13	37	324	5.324	9	2	14.393
29	15	13	50	268	3.823	15	0	8.48
29	15	12	42	372	4.787	14	1	18.142
21	10	12	31	194	3.841	10	0	7.196
18	8	11	28	177	4.024	7	1	13.771
21	10	11	32	301	5.616	9	1	13.135
25	13	11	39	319	4.831	13	0	12.843
18	8	11	28	237	5.022	7	1	11.363
19	9	11	23	183	3.8	9	0	9.654
14	5	10	24	236	6.573	3	1	16.552
22	11	10	40	207	3.896	10	1	15.754
17	8	10	23	194	4.507	8	0	14.728
20	10	10	28	323	6.041	10	0	14.372
25	13	10	36	323	4.908	12	1	13.248
17	8	10	28	209	4.729	8	0	11.657
17	8	10	25	265	5.84	8	0	10.987
16	7	10	23	168	4.32	6	1	8.48
17	8	10	27	184	4.326	8	0	7.433
16	7	10	29	159	4.112	6	1	6.861
16	7	10	23	181	4.548	6	1	6.742
18	9	9	26	239	5.121	9	0	14.135
14	6	9	22	189	5.273	5	1	13.661
14	6	9	21	196	5.227	5	1	11.559
17	8	9	24	230	5.199	7	1	11.005
14	6	9	25	187	5.194	5	1	10.324
15	7	9	24	110	3.204	7	0	6.841
15	7	9	22	151	4.012	7	0	6.624
17	8	9	25	166	3.885	7	1	6.317
14	7	8	24	164	4.657	6	0	18.114
13	6	8	22	120	3.828	6	0	11.134
18	9	8	29	200	4.413	8	1	9.414
16	8	8	28	138	3.557	8	0	8.766
13	6	8	16	140	4.109	6	0	8.39
20	11	8	39	150	3.295	10	0	5.745
11	5	7	17	115	4.054	5	0	14.135
11	5	7	12	115	4.032	5	0	9.96
14	7	7	19	167	4.45	7	0	9.891
13	6	7	23	99	3.302	5	1	9.318
11	5	7	17	116	4.317	5	0	9.151
10	4	7	14	103	4.264	3	1	8.249
11	5	7	15	71	2.685	5	0	7.699
11	5	7	16	83	3.019	5	0	6.89
9	4	6	11	138	5.907	4	0	10.938
9	4	6	13	76	3.556	4	0	9.911
8	3	6	12	106	5.328	2	1	9.605
11	5	6	21	83	3.432	4	1	7.335
9	4	6	14	82	3.844	4	0	6.338
9	4	6	14	50	2.563	4	0	3.909
10	5	5	14	113	4.513	5	0	11.649
7	3	5	8	62	3.544	3	0	11.273
7	3	5	11	79	4.453	3	0	10.819
12	6	5	24	124	4.297	5	1	9.032
7	3	5	11	57	3.52	3	0	8.815
6	2	5	11	46	3.348	1	1	8.801
7	3	5	8	54	3.054	3	0	7.63
9	4	5	15	101	4.531	3	1	7.483
7	3	5	10	78	4.422	3	0	6.91
7	3	5	10	44	2.71	3	0	6.841
7	3	5	7	79	4.493	3	0	6.742
6	2	5	5	58	3.829	1	1	6.673
7	3	5	8	43	2.622	3	0	6.219
7	3	5	6	67	3.69	3	0	6.17
7	3	5	11	41	2.595	3	0	5.745
10	5	5	16	80	3.301	5	0	5.36
7	3	5	11	37	2.593	3	0	5.242
10	5	5	14	68	2.881	5	0	5.242
7	3	5	10	44	2.71	3	0	5.222
7	3	5	10	38	2.482	3	0	4.956
7	3	5	12	36	2.39	3	0	3.741
7	3	5	8	42	2.615	3	0	3.455
5	2	4	8	70	5.315	2	0	14.274
4	1	4	7	45	4.568	0	1	12.473
5	2	4	4	69	5.157	2	0	10.177
5	2	4	8	69	5.186	2	0	9.605
9	5	4	14	103	4.383	4	0	9.388
5	2	4	7	54	4.185	2	0	9.368
7	3	4	13	85	4.807	2	1	8.223
4	1	4	5	33	3.402	0	1	8.2
5	2	4	6	60	4.756	2	0	8.174
4	1	4	5	31	3.235	0	1	8.104
5	2	4	7	52	4.274	2	0	7.818
5	2	4	7	58	4.618	2	0	7.72
5	2	4	6	52	4.346	2	0	7.315
5	2	4	7	54	4.399	2	0	7.196
5	2	4	6	36	3.003	2	0	7.127
5	2	4	5	46	3.447	2	0	7.057
4	1	4	6	36	3.995	0	1	6.573
5	2	4	8	33	2.969	2	0	6.002
10	5	4	19	87	3.666	4	1	5.982
5	2	4	7	43	3.546	2	0	5.835
5	2	4	6	45	3.471	2	0	5.528
5	2	4	5	40	3.198	2	0	5.41
5	2	4	8	35	3.013	2	0	5.36
4	1	4	6	26	3.206	0	1	5.242
5	2	4	7	30	2.588	2	0	4.481
8	4	4	15	45	2.699	4	0	4.432
5	2	4	8	31	2.713	2	0	4.363
4	1	4	6	28	3.231	0	1	4.201
5	2	4	4	32	2.541	2	0	4.126
5	2	4	7	20	1.907	2	0	3.623
5	2	4	6	30	2.47	2	0	3.386
5	2	4	8	23	2.245	2	0	3.336
5	2	4	7	31	2.655	2	0	3.218
5	2	4	7	32	2.679	2	0	3.05
5	2	4	6	26	2.241	2	0	2.981
5	2	4	8	21	2.002	2	0	2.596
5	2	3	5	58	4.523	1	1	13.918
3	1	3	4	60	7.324	1	0	13.227
3	1	3	4	42	5.393	1	0	11.984
3	1	3	4	52	6.68	1	0	10.819
3	1	3	4	32	4.258	1	0	8.746
3	1	3	5	43	5.363	1	0	8.558
3	1	3	3	33	4.376	1	0	8.48
3	1	3	4	53	6.261	1	0	8.39
3	1	3	3	31	3.948	1	0	8.055
3	1	3	3	29	3.6	1	0	7.867
3	1	3	4	34	4.432	1	0	7.65
3	1	3	4	19	2.899	1	0	7.315
3	1	3	1	33	3.948	1	0	6.841
3	1	3	3	27	3.685	1	0	6.742
3	1	3	4	20	3.034	1	0	6.742
3	1	3	1	49	5.91	1	0	6.624
4	1	3	2	28	2.747	0	0	6.624
3	1	3	4	37	4.402	1	0	6.485
3	1	3	3	25	3.534	1	0	5.884
3	1	3	3	25	3.574	1	0	5.884
3	1	3	1	30	3.662	1	0	5.863
3	1	3	4	37	4.758	1	0	5.577
3	1	3	4	26	3.369	1	0	5.389
3	1	3	4	15	2.438	1	0	5.074
6	3	3	11	34	2.677	3	0	4.956
3	1	3	3	15	2.185	1	0	4.886
3	1	3	3	30	3.814	1	0	4.698
3	1	3	4	15	2.303	1	0	4.669
3	1	3	4	30	3.735	1	0	4.481
3	1	3	3	17	2.415	1	0	4.481
3	1	3	4	21	2.853	1	0	4.363
3	1	3	4	25	3.313	1	0	4.314
3	1	3	4	18	2.606	1	0	4.195
3	1	3	4	22	2.909	1	0	4.028
3	1	3	4	23	3.202	1	0	3.958
3	1	3	3	16	2.359	1	0	3.741
3	1	3	4	16	2.415	1	0	3.692
3	1	3	1	22	2.741	1	0	3.623
3	1	3	4	18	2.606	1	0	3.504
3	1	3	4	13	1.931	1	0	3.386
3	1	3	4	18	2.725	1	0	3.336
3	1	3	4	8	1.596	1	0	3.287
3	1	3	1	11	1.533	1	0	3.218
3	1	3	4	16	2.613	1	0	3.169
3	1	3	3	15	2.264	1	0	3.169
3	1	3	3	10	1.866	1	0	3.001
3	1	3	3	10	1.826	1	0	3.001
3	1	3	4	11	1.938	1	0	3.001
4	1	3	6	17	2.187	0	0	2.932
3	1	3	3	10	1.589	1	0	2.932
3	1	3	1	14	1.915	1	0	2.645
3	1	3	4	6	1.303	1	0	2.645
3	1	3	3	18	2.471	1	0	2.527
3	1	3	4	14	2.224	1	0	2.359
3	1	3	4	14	2.224	1	0	2.359
3	1	3	3	12	1.859	1	0	2.241
3	1	3	3	5	1.112	1	0	2.241
3	1	3	4	10	1.724	1	0	2.241
3	1	3	1	8	1.343	1	0	2.122
3	1	3	1	11	1.573	1	0	2.073
3	1	3	4	7	1.422	1	0	1.787
3	1	3	4	3	0.921	1	0	1.787
3	1	3	4	9	1.533	1	0	1.668
3	1	3	3	8	1.477	1	0	1.55
3	1	3	5	2	0.938	1	0	1.431
3	1	3	3	2	0.826	1	0	1.382
3	1	3	4	4	1.152	1	0	1.382
3	1	3	4	5	1.191	1	0	1.382
1	0	2	0	40	13.158	0	0	13.158
1	0	2	0	39	12.753	0	0	12.753
1	0	2	0	36	12.369	0	0	12.369
1	0	2	0	31	10.582	0	0	10.582
1	0	2	0	30	10.533	0	0	10.533
1	0	2	0	27	9.2	0	0	9.2
1	0	2	0	27	9.2	0	0	9.2
1	0	2	0	27	9.081	0	0	9.081
1	0	2	0	27	9.081	0	0	9.081
1	0	2	0	25	8.983	0	0	8.983
1	0	2	0	27	8.963	0	0	8.963
1	0	2	0	23	7.344	0	0	7.344
1	0	2	0	22	7.176	0	0	7.176
1	0	2	0	22	7.176	0	0	7.176
1	0	2	0	22	7.057	0	0	7.057
1	0	2	0	19	7.029	0	0	7.029
1	0	2	0	19	7.029	0	0	7.029
1	0	2	0	21	7.008	0	0	7.008
1	0	2	0	20	6.959	0	0	6.959
1	0	2	0	18	6.861	0	0	6.861
1	0	2	0	19	6.792	0	0	6.792
1	0	2	0	21	6.771	0	0	6.771
1	0	2	0	21	6.771	0	0	6.771
1	0	2	0	19	6.673	0	0	6.673
1	0	2	0	19	6.673	0	0	6.673
1	0	2	0	19	6.673	0	0	6.673
1	0	2	0	19	6.554	0	0	6.554
1	0	2	0	18	6.268	0	0	6.268
1	0	2	0	17	5.982	0	0	5.982
1	0	2	0	18	5.913	0	0	5.913
1	0	2	0	17	5.863	0	0	5.863
1	0	2	0	16	5.814	0	0	5.814
1	0	2	0	18	5.794	0	0	5.794
1	0	2	0	15	5.765	0	0	5.765
1	0	2	0	16	5.696	0	0	5.696
1	0	2	0	16	5.696	0	0	5.696
1	0	2	0	17	5.626	0	0	5.626
1	0	2	0	16	5.577	0	0	5.577
1	0	2	0	16	5.34	0	0	5.34
1	0	2	0	15	5.291	0	0	5.291
1	0	2	0	15	5.172	0	0	5.172
1	0	2	0	14	5.005	0	0	5.005
1	0	2	0	13	4.956	0	0	4.956
1	0	2	0	14	4.886	0	0	4.886
1	0	2	0	14	4.886	0	0	4.886
1	0	2	0	14	4.886	0	0	4.886
1	0	2	0	14	4.768	0	0	4.768
4	2	2	7	13	1.769	2	0	4.719
1	0	2	0	12	4.669	0	0	4.669
1	0	2	0	14	4.649	0	0	4.649
1	0	2	0	11	4.502	0	0	4.502
1	0	2	0	13	4.481	0	0	4.481
1	0	2	0	12	4.432	0	0	4.432
1	0	2	0	12	4.314	0	0	4.314
1	0	2	0	12	4.314	0	0	4.314
1	0	2	0	11	4.265	0	0	4.265
1	0	2	0	11	4.146	0	0	4.146
1	0	2	0	11	4.146	0	0	4.146
1	0	2	0	11	4.146	0	0	4.146
1	0	2	0	12	4.077	0	0	4.077
1	0	2	0	11	3.909	0	0	3.909
1	0	2	0	11	3.909	0	0	3.909
1	0	2	0	12	3.839	0	0	3.839
1	0	2	0	11	3.79	0	0	3.79
1	0	2	0	10	3.741	0	0	3.741
1	0	2	0	10	3.741	0	0	3.741
1	0	2	0	10	3.741	0	0	3.741
1	0	2	0	10	3.741	0	0	3.741
1	0	2	0	9	3.692	0	0	3.692
1	0	2	0	10	3.623	0	0	3.623
1	0	2	0	10	3.623	0	0	3.623
1	0	2	0	10	3.623	0	0	3.623
1	0	2	0	9	3.574	0	0	3.574
1	0	2	0	9	3.574	0	0	3.574
1	0	2	0	9	3.455	0	0	3.455
1	0	2	0	9	3.455	0	0	3.455
1	0	2	0	9	3.455	0	0	3.455
1	0	2	0	10	3.386	0	0	3.386
1	0	2	0	10	3.386	0	0	3.386
1	0	2	0	10	3.386	0	0	3.386
1	0	2	0	9	3.336	0	0	3.336
1	0	2	0	9	3.336	0	0	3.336
1	0	2	0	9	3.336	0	0	3.336
1	0	2	0	8	3.287	0	0	3.287
1	0	2	0	9	3.218	0	0	3.218
1	0	2	0	9	3.218	0	0	3.218
1	0	2	0	9	3.218	0	0	3.218
1	0	2	0	9	3.218	0	0	3.218
1	0	2	0	9	3.218	0	0	3.218
1	0	2	0	9	3.218	0	0	3.218
1	0	2	0	8	3.169	0	0	3.169
1	0	2	0	8	3.169	0	0	3.169
1	0	2	0	9	3.099	0	0	3.099
1	0	2	0	9	3.099	0	0	3.099
1	0	2	0	9	3.099	0	0	3.099
1	0	2	0	8	3.05	0	0	3.05
1	0	2	0	8	3.05	0	0	3.05
1	0	2	0	8	3.05	0	0	3.05
1	0	2	0	7	3.001	0	0	3.001
1	0	2	0	9	2.981	0	0	2.981
1	0	2	0	8	2.932	0	0	2.932
1	0	2	0	8	2.932	0	0	2.932
1	0	2	0	7	2.883	0	0	2.883
1	0	2	0	6	2.833	0	0	2.833
1	0	2	0	8	2.813	0	0	2.813
1	0	2	0	8	2.813	0	0	2.813
1	0	2	0	8	2.813	0	0	2.813
1	0	2	0	8	2.813	0	0	2.813
1	0	2	0	7	2.764	0	0	2.764
1	0	2	0	7	2.764	0	0	2.764
1	0	2	0	7	2.764	0	0	2.764
1	0	2	0	7	2.764	0	0	2.764
1	0	2	0	7	2.764	0	0	2.764
1	0	2	0	8	2.695	0	0	2.695
1	0	2	0	8	2.695	0	0	2.695
1	0	2	0	8	2.695	0	0	2.695
1	0	2	0	8	2.695	0	0	2.695
1	0	2	0	7	2.645	0	0	2.645
1	0	2	0	6	2.596	0	0	2.596
1	0	2	0	6	2.596	0	0	2.596
1	0	2	0	6	2.596	0	0	2.596
1	0	2	0	7	2.527	0	0	2.527
1	0	2	0	7	2.527	0	0	2.527
1	0	2	0	7	2.527	0	0	2.527
1	0	2	0	6	2.478	0	0	2.478
1	0	2	0	7	2.408	0	0	2.408
1	0	2	0	7	2.408	0	0	2.408
1	0	2	0	6	2.359	0	0	2.359
1	0	2	0	6	2.359	0	0	2.359
1	0	2	0	6	2.359	0	0	2.359
1	0	2	0	6	2.359	0	0	2.359
1	0	2	0	6	2.359	0	0	2.359
1	0	2	0	5	2.31	0	0	2.31
1	0	2	0	7	2.29	0	0	2.29
1	0	2	0	6	2.241	0	0	2.241
1	0	2	0	6	2.241	0	0	2.241
1	0	2	0	6	2.241	0	0	2.241
1	0	2	0	6	2.241	0	0	2.241
1	0	2	0	6	2.241	0	0	2.241
1	0	2	0	6	2.241	0	0	2.241
1	0	2	0	6	2.241	0	0	2.241
1	0	2	0	6	2.241	0	0	2.241
1	0	2	0	6	2.241	0	0	2.241
1	0	2	0	5	2.192	0	0	2.192
1	0	2	0	5	2.192	0	0	2.192
1	0	2	0	5	2.192	0	0	2.192
1	0	2	0	5	2.192	0	0	2.192
1	0	2	0	5	2.192	0	0	2.192
1	0	2	0	6	2.122	0	0	2.122
1	0	2	0	6	2.122	0	0	2.122
1	0	2	0	5	2.073	0	0	2.073
1	0	2	0	5	2.073	0	0	2.073
1	0	2	0	5	2.073	0	0	2.073
1	0	2	0	5	2.073	0	0	2.073
1	0	2	0	5	2.073	0	0	2.073
1	0	2	0	5	2.073	0	0	2.073
1	0	2	0	5	2.073	0	0	2.073
1	0	2	0	4	2.024	0	0	2.024
1	0	2	0	4	2.024	0	0	2.024
1	0	2	0	6	2.004	0	0	2.004
1	0	2	0	6	2.004	0	0	2.004
1	0	2	0	5	1.954	0	0	1.954
1	0	2	0	5	1.954	0	0	1.954
1	0	2	0	5	1.954	0	0	1.954
1	0	2	0	5	1.954	0	0	1.954
1	0	2	0	5	1.954	0	0	1.954
1	0	2	0	4	1.905	0	0	1.905
1	0	2	0	4	1.905	0	0	1.905
1	0	2	0	4	1.905	0	0	1.905
1	0	2	0	4	1.905	0	0	1.905
1	0	2	0	4	1.905	0	0	1.905
1	0	2	0	4	1.905	0	0	1.905
1	0	2	0	5	1.836	0	0	1.836
1	0	2	0	5	1.836	0	0	1.836
1	0	2	0	5	1.836	0	0	1.836
1	0	2	0	5	1.836	0	0	1.836
1	0	2	0	4	1.787	0	0	1.787
1	0	2	0	4	1.787	0	0	1.787
1	0	2	0	4	1.787	0	0	1.787
1	0	2	0	4	1.787	0	0	1.787
1	0	2	0	4	1.787	0	0	1.787
1	0	2	0	4	1.787	0	0	1.787
1	0	2	0	5	1.717	0	0	1.717
1	0	2	0	5	1.717	0	0	1.717
1	0	2	0	4	1.668	0	0	1.668
1	0	2	0	4	1.668	0	0	1.668
1	0	2	0	4	1.668	0	0	1.668
1	0	2	0	4	1.668	0	0	1.668
1	0	2	0	4	1.668	0	0	1.668
1	0	2	0	4	1.668	0	0	1.668
1	0	2	0	4	1.668	0	0	1.668
1	0	2	0	4	1.668	0	0	1.668
1	0	2	0	4	1.668	0	0	1.668
1	0	2	0	4	1.668	0	0	1.668
1	0	2	0	4	1.668	0	0	1.668
1	0	2	0	4	1.668	0	0	1.668
1	0	2	0	4	1.668	0	0	1.668
1	0	2	0	4	1.55	0	0	1.55
1	0	2	0	4	1.55	0	0	1.55
1	0	2	0	4	1.55	0	0	1.55
1	0	2	0	4	1.55	0	0	1.55
1	0	2	0	3	1.501	0	0	1.501
1	0	2	0	3	1.501	0	0	1.501
1	0	2	0	3	1.501	0	0	1.501
1	0	2	0	3	1.501	0	0	1.501
1	0	2	0	3	1.501	0	0	1.501
1	0	2	0	3	1.501	0	0	1.501
1	0	2	0	3	1.501	0	0	1.501
1	0	2	0	3	1.501	0	0	1.501
1	0	2	0	4	1.431	0	0	1.431
1	0	2	0	4	1.431	0	0	1.431
1	0	2	0	4	1.431	0	0	1.431
1	0	2	0	3	1.382	0	0	1.382
1	0	2	0	3	1.382	0	0	1.382
1	0	2	0	3	1.382	0	0	1.382
1	0	2	0	3	1.382	0	0	1.382
1	0	2	0	3	1.382	0	0	1.382
3	1	2	2	3	0.691	0	1	1.382
1	0	2	0	3	1.382	0	0	1.382
1	0	2	0	3	1.382	0	0	1.382
1	0	2	0	3	1.382	0	0	1.382
1	0	2	0	3	1.382	0	0	1.382
1	0	2	0	3	1.382	0	0	1.382
1	0	2	0	3	1.382	0	0	1.382
1	0	2	0	3	1.382	0	0	1.382
1	0	2	0	3	1.382	0	0	1.382
1	0	2	0	3	1.382	0	0	1.382
1	0	2	0	3	1.382	0	0	1.382
1	0	2	0	3	1.382	0	0	1.382
1	0	2	0	3	1.382	0	0	1.382
1	0	2	0	3	1.382	0	0	1.382
1	0	2	0	3	1.263	0	0	1.263
1	0	2	0	3	1.263	0	0	1.263
1	0	2	0	3	1.263	0	0	1.263
1	0	2	0	3	1.263	0	0	1.263
1	0	2	0	3	1.263	0	0	1.263
1	0	2	0	3	1.263	0	0	1.263
1	0	2	0	3	1.263	0	0	1.263
1	0	2	0	3	1.263	0	0	1.263
1	0	2	0	3	1.263	0	0	1.263
1	0	2	0	3	1.263	0	0	1.263
1	0	2	0	3	1.263	0	0	1.263
1	0	2	0	3	1.263	0	0	1.263
1	0	2	0	3	1.263	0	0	1.263
1	0	2	0	3	1.263	0	0	1.263
1	0	2	0	3	1.263	0	0	1.263
1	0	2	0	2	1.214	0	0	1.214
1	0	2	0	2	1.214	0	0	1.214
1	0	2	0	2	1.214	0	0	1.214
1	0	2	0	2	1.214	0	0	1.214
1	0	2	0	2	1.214	0	0	1.214
1	0	2	0	3	1.145	0	0	1.145
1	0	2	0	3	1.145	0	0	1.145
1	0	2	0	2	1.096	0	0	1.096
1	0	2	0	2	1.096	0	0	1.096
1	0	2	0	2	1.096	0	0	1.096
1	0	2	0	2	1.096	0	0	1.096
1	0	2	0	2	1.096	0	0	1.096
3	1	2	2	4	0.747	0	1	1.096
1	0	2	0	2	1.096	0	0	1.096
1	0	2	0	2	1.096	0	0	1.096
1	0	2	0	2	1.096	0	0	1.096
1	0	2	0	2	1.096	0	0	1.096
1	0	2	0	2	1.096	0	0	1.096
1	0	2	0	2	1.096	0	0	1.096
1	0	2	0	2	1.096	0	0	1.096
1	0	2	0	2	1.096	0	0	1.096
1	0	2	0	2	1.096	0	0	1.096
1	0	2	0	2	1.096	0	0	1.096
1	0	2	0	2	1.096	0	0	1.096
1	0	2	0	2	1.096	0	0	1.096
1	0	2	0	2	1.096	0	0	1.096
1	0	2	0	2	1.096	0	0	1.096
1	0	2	0	2	1.096	0	0	1.096
1	0	2	0	2	0.977	0	0	0.977
1	0	2	0	2	0.977	0	0	0.977
1	0	2	0	2	0.977	0	0	0.977
1	0	2	0	2	0.977	0	0	0.977
1	0	2	0	2	0.977	0	0	0.977
1	0	2	0	2	0.977	0	0	0.977
1	0	2	0	2	0.977	0	0	0.977
1	0	2	0	2	0.977	0	0	0.977
1	0	2	0	2	0.977	0	0	0.977
1	0	2	0	2	0.977	0	0	0.977
1	0	2	0	2	0.977	0	0	0.977
1	0	2	0	2	0.977	0	0	0.977
1	0	2	0	2	0.977	0	0	0.977
1	0	2	0	2	0.977	0	0	0.977
1	0	2	0	2	0.977	0	0	0.977
1	0	2	0	2	0.977	0	0	0.977
1	0	2	0	2	0.977	0	0	0.977
1	0	2	0	2	0.977	0	0	0.977
1	0	2	0	2	0.977	0	0	0.977
1	0	2	0	2	0.977	0	0	0.977
1	0	2	0	2	0.859	0	0	0.859
1	0	2	0	2	0.859	0	0	0.859
1	0	2	0	2	0.859	0	0	0.859
1	0	2	0	2	0.859	0	0	0.859
1	0	2	0	2	0.859	0	0	0.859
1	0	2	0	2	0.859	0	0	0.859
1	0	2	0	2	0.859	0	0	0.859
1	0	2	0	2	0.859	0	0	0.859
1	0	2	0	2	0.859	0	0	0.859
1	0	2	0	1	0.81	0	0	0.81
1	0	2	0	1	0.81	0	0	0.81
1	0	2	0	1	0.81	0	0	0.81
1	0	2	0	1	0.81	0	0	0.81
1	0	2	0	1	0.81	0	0	0.81
1	0	2	0	1	0.81	0	0	0.81
1	0	2	0	1	0.81	0	0	0.81
1	0	2	0	1	0.81	0	0	0.81
1	0	2	0	1	0.81	0	0	0.81
1	0	2	0	1	0.81	0	0	0.81
3314	1417	2265	4658	35203	1586.82	1305	103	2446.65		32
103.562	44.2812	70.7812	145.562	1100.09	49.5881	40.7812	3.21875	76.4577
# Branches	# Junctions	# End-point voxels	# Junction voxels	# Slab voxels	Average Branch Length	# Triple points	# Quadruple points	Maximum Branch Length

## Sheet: WT PFC-8
# Branches	# Junctions	# End-point voxels	# Junction voxels	# Slab voxels	Average Branch Length	# Triple points	# Quadruple points	Maximum Branch Length
250	125	114	395	3296	5.115	114	11	24.48
117	59	52	183	1468	4.93	54	5	16.041
71	34	36	104	860	4.757	30	4	19.367
68	33	35	105	766	4.515	31	2	14.156
79	42	27	136	1036	5.044	37	5	13.751
50	23	27	78	691	5.364	20	2	13.583
47	22	26	72	549	4.62	20	2	13.681
60	30	23	112	618	4.227	25	3	12.843
49	24	23	86	533	4.349	21	3	9.821
40	20	19	62	404	4.042	19	1	14.679
37	18	19	48	323	3.573	17	1	8.934
43	22	19	76	382	3.669	21	1	8.104
32	15	18	49	449	5.514	14	1	15.439
33	16	17	49	418	4.956	15	1	12.892
31	15	16	50	309	4.057	14	1	16.159
36	19	14	55	473	5.083	18	1	19.496
24	11	14	33	322	5.19	10	1	11.845
31	16	14	47	385	4.835	16	0	9.821
24	11	13	44	291	4.823	10	0	17.995
28	14	13	45	271	4.031	13	1	10.345
24	11	12	38	343	5.705	9	1	21.401
23	11	12	36	320	5.425	10	1	12.557
21	9	12	38	235	4.741	7	1	11.768
26	12	12	46	291	4.527	8	4	11.39
23	11	12	37	235	4.086	10	1	7.986
31	17	11	45	325	4.108	17	0	13.968
19	9	11	26	278	5.592	9	0	13.82
23	11	11	36	252	4.423	10	0	10.484
21	10	11	37	198	3.886	9	1	7.552
19	9	11	21	176	3.749	9	0	7.483
20	10	10	28	408	7.418	10	0	25.408
17	8	10	23	212	4.854	8	0	15.055
17	8	10	27	198	4.69	8	0	11.392
17	8	10	26	146	3.502	8	0	9.269
16	7	10	20	142	3.673	6	1	8.411
14	6	9	20	214	5.879	5	1	16.081
15	6	9	23	203	5.328	3	3	12.612
15	7	9	20	203	5.064	7	0	10.512
14	6	9	20	151	4.271	5	1	10.512
15	7	9	19	103	2.892	7	0	10.484
17	8	9	27	197	4.512	7	1	10.108
15	7	9	23	161	4.28	7	0	8.104
12	5	8	19	208	6.672	4	1	18.044
12	5	8	18	103	3.563	4	1	12.774
13	6	8	17	181	5.307	6	0	12.23
13	6	8	20	190	5.549	6	0	11.154
13	6	8	19	151	4.504	6	0	10.987
13	6	8	19	135	4.01	6	0	9.871
14	6	8	23	125	3.751	4	2	8.558
18	9	8	35	119	3.044	8	1	8.292
13	6	8	17	110	3.361	6	0	8.272
12	5	8	15	95	3.35	4	1	8.153
12	5	8	18	148	4.921	4	1	7.433
16	8	8	27	125	3.282	8	0	7.413
16	8	8	22	148	3.607	8	0	7.295
16	8	8	26	134	3.506	8	0	6.673
11	5	7	16	131	4.595	5	0	12.655
11	5	7	18	115	4.145	5	0	12.181
9	3	7	16	90	4.23	2	0	8.85
11	5	7	17	121	4.372	5	0	8.39
10	4	7	13	97	3.972	3	1	8.272
11	5	7	17	109	3.963	5	0	7.65
11	5	7	17	89	3.233	5	0	7.63
14	7	7	24	107	3.228	7	0	6.89
11	5	7	19	82	3.297	5	0	6.554
14	7	7	25	122	3.538	7	0	6.268
11	5	7	13	95	3.473	5	0	5.528
11	5	7	15	50	2.117	5	0	5.508
9	4	6	13	135	5.624	4	0	13.78
9	4	6	12	100	4.525	4	0	12.005
9	4	6	11	110	4.771	4	0	10.533
9	4	6	14	114	4.791	4	0	9.318
9	4	6	11	75	3.323	4	0	8.627
9	4	6	12	66	3.056	4	0	7.798
8	3	6	10	81	4.065	2	1	6.792
9	4	6	10	60	2.825	4	0	6.554
9	4	6	13	44	2.164	4	0	5.626
9	4	6	10	93	3.896	4	0	5.508
8	3	6	13	45	2.603	2	1	4.768
9	4	6	9	28	1.502	4	0	2.527
9	4	5	14	114	4.875	3	1	15.419
7	3	5	8	70	3.861	3	0	14.659
7	3	5	11	70	3.977	3	0	14.372
7	3	5	10	95	5.026	3	0	11.539
7	3	5	9	93	4.961	3	0	11.371
7	3	5	8	77	4.215	3	0	10.394
6	2	5	10	82	5.7	1	1	10.148
7	3	5	10	73	4.133	3	0	9.842
7	3	5	11	61	3.565	3	0	9.417
7	3	5	10	88	4.824	3	0	8.558
10	5	5	18	152	5.839	5	0	8.104
9	4	5	10	65	2.934	3	1	7.483
7	3	5	11	73	4.089	3	0	7.462
7	3	5	9	34	2.362	3	0	6.575
7	3	5	11	44	2.829	3	0	6.338
7	3	5	5	46	2.689	3	0	5.242
6	2	5	10	37	2.766	1	1	4.481
7	3	5	9	32	2.155	3	0	3.455
7	3	5	3	37	2.087	3	0	2.932
5	2	4	9	113	8.341	2	0	26.594
5	2	4	8	71	5.785	2	0	12.054
5	2	4	2	65	4.728	2	0	10.533
5	2	4	7	68	5.224	2	0	9.96
5	2	4	8	57	4.58	2	0	9.437
5	2	4	7	56	4.324	2	0	9.417
5	2	4	7	76	5.729	2	0	9.2
5	2	4	7	65	4.971	2	0	9.032
5	2	4	8	42	3.427	2	0	8.914
5	2	4	8	71	5.358	2	0	8.411
5	2	4	6	50	3.97	2	0	7.65
4	1	4	6	48	4.972	0	1	7.552
5	2	4	7	52	4.108	2	0	7.057
5	2	4	6	56	4.432	2	0	6.456
5	2	4	4	44	3.346	2	0	5.982
5	2	4	6	31	2.693	2	0	5.814
5	2	4	7	29	2.731	2	0	5.074
5	2	4	7	31	2.726	2	0	5.054
4	1	4	4	35	3.585	0	1	4.954
5	2	4	8	29	2.683	2	0	4.719
5	2	4	8	41	3.309	2	0	4.719
5	2	4	7	42	3.275	2	0	4.649
7	3	4	10	60	3.536	2	1	4.6
4	1	4	7	27	2.982	0	1	4.481
5	2	4	2	21	1.844	2	0	4.383
5	2	4	8	39	3.36	2	0	4.314
5	2	4	5	40	3.08	2	0	4.195
5	2	4	5	18	1.645	2	0	3.741
5	2	4	5	17	1.763	2	0	3.574
5	2	4	6	24	2.174	2	0	3.287
5	2	4	6	15	1.564	2	0	2.813
5	2	4	6	17	1.749	2	0	2.645
4	1	4	6	10	1.652	0	1	2.582
3	1	3	5	86	10.177	1	0	20.71
3	1	3	3	44	5.386	1	0	12.083
3	1	3	3	48	5.926	1	0	10.463
3	1	3	3	32	4.123	1	0	10.414
3	1	3	4	62	7.436	1	0	10.394
3	1	3	3	69	7.969	1	0	10.157
3	1	3	4	43	5.133	1	0	8.37
3	1	3	3	35	4.37	1	0	8.223
3	1	3	3	39	4.83	1	0	8.104
3	1	3	1	49	5.949	1	0	7.936
3	1	3	4	29	3.916	1	0	7.818
3	1	3	3	47	5.752	1	0	7.65
3	1	3	3	42	5.117	1	0	7.65
6	3	3	10	73	4.518	3	0	7.581
3	1	3	4	22	3.225	1	0	7.266
3	1	3	3	31	3.909	1	0	6.841
3	1	3	4	24	3.376	1	0	6.289
3	1	3	3	30	3.893	1	0	6.15
3	1	3	4	27	3.702	1	0	5.933
3	1	3	3	23	3.225	1	0	5.814
3	1	3	4	18	2.487	1	0	5.675
3	1	3	4	30	3.869	1	0	5.626
3	1	3	4	32	4.06	1	0	5.626
3	1	3	4	26	3.59	1	0	5.41
3	1	3	3	27	3.409	1	0	5.34
3	1	3	3	17	2.534	1	0	5.242
3	1	3	4	22	3.185	1	0	5.242
3	1	3	4	33	4.195	1	0	5.242
3	1	3	3	37	4.6	1	0	5.172
3	1	3	4	15	2.359	1	0	5.005
3	1	3	3	19	2.645	1	0	5.005
3	1	3	1	24	2.932	1	0	4.886
3	1	3	4	17	2.415	1	0	4.768
3	1	3	4	31	4.083	1	0	4.719
3	1	3	3	25	3.376	1	0	4.719
3	1	3	3	18	2.55	1	0	4.719
3	1	3	6	28	3.885	1	0	4.669
3	1	3	4	16	2.336	1	0	4.6
3	1	3	4	23	3.083	1	0	4.481
3	1	3	1	21	2.606	1	0	4.314
3	1	3	1	13	1.899	1	0	4.195
3	1	3	3	18	2.669	1	0	3.811
3	1	3	4	10	1.668	1	0	3.741
7	3	3	8	20	1.556	1	2	3.692
3	1	3	4	15	2.264	1	0	3.692
3	1	3	3	13	2.034	1	0	3.623
3	1	3	1	20	2.629	1	0	3.623
3	1	3	4	23	3.043	1	0	3.623
3	1	3	4	16	2.28	1	0	3.504
3	1	3	3	14	2.05	1	0	3.504
3	1	3	4	21	3.05	1	0	3.504
3	1	3	3	20	2.741	1	0	3.455
3	1	3	3	18	2.392	1	0	3.386
3	1	3	1	16	2.168	1	0	3.336
3	1	3	3	8	1.517	1	0	3.169
3	1	3	3	10	1.747	1	0	3.169
3	1	3	4	13	2.01	1	0	3.099
3	1	3	4	17	2.471	1	0	3.099
3	1	3	4	15	2.241	1	0	3.05
3	1	3	3	19	2.566	1	0	3.05
3	1	3	4	13	1.915	1	0	2.981
3	1	3	4	10	1.803	1	0	2.932
3	1	3	5	16	2.471	1	0	2.932
3	1	3	5	10	1.899	1	0	2.932
3	1	3	4	14	2.05	1	0	2.813
3	1	3	3	13	2.073	1	0	2.764
3	1	3	4	10	1.843	1	0	2.645
3	1	3	1	18	2.201	1	0	2.527
3	1	3	4	11	1.82	1	0	2.527
3	1	3	3	9	1.612	1	0	2.359
3	1	3	4	6	1.303	1	0	2.241
3	1	3	3	9	1.533	1	0	2.192
3	1	3	3	13	1.994	1	0	2.192
3	1	3	4	6	1.382	1	0	2.192
3	1	3	4	6	1.422	1	0	2.073
3	1	3	4	6	1.343	1	0	1.668
3	1	3	4	6	1.263	1	0	1.55
3	1	3	4	4	1.152	1	0	1.55
3	1	3	1	7	1.152	1	0	1.501
3	1	3	3	6	1.208	1	0	1.501
3	1	3	1	8	1.168	1	0	1.431
3	1	3	4	1	0.786	1	0	0.859
1	0	2	0	34	11.796	0	0	11.796
1	0	2	0	31	10.108	0	0	10.108
1	0	2	0	26	9.388	0	0	9.388
1	0	2	0	28	9.249	0	0	9.249
1	0	2	0	26	8.914	0	0	8.914
1	0	2	0	26	8.914	0	0	8.914
1	0	2	0	23	8.411	0	0	8.411
7	4	2	14	87	5.025	4	0	8.341
1	0	2	0	23	8.292	0	0	8.292
1	0	2	0	24	8.223	0	0	8.223
1	0	2	0	24	8.104	0	0	8.104
1	0	2	0	22	7.769	0	0	7.769
1	0	2	0	19	7.266	0	0	7.266
1	0	2	0	20	7.078	0	0	7.078
1	0	2	0	19	6.673	0	0	6.673
1	0	2	0	18	6.624	0	0	6.624
1	0	2	0	18	6.505	0	0	6.505
1	0	2	0	18	6.268	0	0	6.268
1	0	2	0	19	6.199	0	0	6.199
1	0	2	0	19	6.08	0	0	6.08
1	0	2	0	17	5.982	0	0	5.982
1	0	2	0	17	5.982	0	0	5.982
1	0	2	0	17	5.745	0	0	5.745
1	0	2	0	14	5.479	0	0	5.479
1	0	2	0	15	5.41	0	0	5.41
1	0	2	0	14	5.36	0	0	5.36
1	0	2	0	15	5.291	0	0	5.291
1	0	2	0	16	5.222	0	0	5.222
1	0	2	0	15	5.172	0	0	5.172
1	0	2	0	15	5.172	0	0	5.172
1	0	2	0	16	5.103	0	0	5.103
1	0	2	0	14	5.005	0	0	5.005
1	0	2	0	13	4.956	0	0	4.956
1	0	2	0	14	4.886	0	0	4.886
1	0	2	0	15	4.817	0	0	4.817
1	0	2	0	14	4.768	0	0	4.768
3	1	2	2	16	2.089	0	1	4.719
1	0	2	0	13	4.719	0	0	4.719
1	0	2	0	12	4.669	0	0	4.669
1	0	2	0	12	4.432	0	0	4.432
1	0	2	0	12	4.432	0	0	4.432
1	0	2	0	12	4.314	0	0	4.314
1	0	2	0	11	4.265	0	0	4.265
1	0	2	0	11	4.265	0	0	4.265
1	0	2	0	11	4.265	0	0	4.265
1	0	2	0	12	4.195	0	0	4.195
1	0	2	0	11	4.146	0	0	4.146
1	0	2	0	11	4.146	0	0	4.146
1	0	2	0	11	4.028	0	0	4.028
1	0	2	0	11	4.028	0	0	4.028
1	0	2	0	11	4.028	0	0	4.028
1	0	2	0	11	4.028	0	0	4.028
1	0	2	0	11	3.909	0	0	3.909
1	0	2	0	11	3.909	0	0	3.909
1	0	2	0	11	3.909	0	0	3.909
1	0	2	0	10	3.86	0	0	3.86
1	0	2	0	11	3.79	0	0	3.79
1	0	2	0	11	3.79	0	0	3.79
1	0	2	0	11	3.79	0	0	3.79
1	0	2	0	11	3.79	0	0	3.79
1	0	2	0	11	3.79	0	0	3.79
1	0	2	0	10	3.741	0	0	3.741
1	0	2	0	10	3.741	0	0	3.741
1	0	2	0	11	3.672	0	0	3.672
1	0	2	0	10	3.623	0	0	3.623
1	0	2	0	9	3.574	0	0	3.574
1	0	2	0	9	3.574	0	0	3.574
1	0	2	0	9	3.574	0	0	3.574
1	0	2	0	11	3.553	0	0	3.553
1	0	2	0	10	3.504	0	0	3.504
1	0	2	0	10	3.386	0	0	3.386
1	0	2	0	9	3.336	0	0	3.336
1	0	2	0	9	3.336	0	0	3.336
1	0	2	0	9	3.336	0	0	3.336
1	0	2	0	9	3.218	0	0	3.218
1	0	2	0	9	3.218	0	0	3.218
1	0	2	0	9	3.218	0	0	3.218
1	0	2	0	8	3.169	0	0	3.169
1	0	2	0	9	3.099	0	0	3.099
1	0	2	0	8	3.05	0	0	3.05
1	0	2	0	8	3.05	0	0	3.05
1	0	2	0	8	3.05	0	0	3.05
1	0	2	0	7	3.001	0	0	3.001
1	0	2	0	8	2.932	0	0	2.932
1	0	2	0	8	2.932	0	0	2.932
1	0	2	0	8	2.932	0	0	2.932
1	0	2	0	8	2.932	0	0	2.932
1	0	2	0	7	2.883	0	0	2.883
1	0	2	0	7	2.883	0	0	2.883
1	0	2	0	6	2.833	0	0	2.833
1	0	2	0	8	2.813	0	0	2.813
1	0	2	0	8	2.813	0	0	2.813
1	0	2	0	7	2.764	0	0	2.764
1	0	2	0	7	2.764	0	0	2.764
1	0	2	0	7	2.764	0	0	2.764
1	0	2	0	7	2.764	0	0	2.764
1	0	2	0	7	2.764	0	0	2.764
1	0	2	0	7	2.764	0	0	2.764
1	0	2	0	7	2.764	0	0	2.764
1	0	2	0	6	2.715	0	0	2.715
1	0	2	0	8	2.695	0	0	2.695
3	1	2	2	8	1.208	0	1	2.645
1	0	2	0	7	2.645	0	0	2.645
1	0	2	0	6	2.596	0	0	2.596
1	0	2	0	6	2.596	0	0	2.596
1	0	2	0	7	2.527	0	0	2.527
1	0	2	0	7	2.527	0	0	2.527
1	0	2	0	7	2.527	0	0	2.527
1	0	2	0	7	2.527	0	0	2.527
1	0	2	0	6	2.478	0	0	2.478
1	0	2	0	6	2.478	0	0	2.478
1	0	2	0	6	2.478	0	0	2.478
1	0	2	0	7	2.408	0	0	2.408
1	0	2	0	7	2.408	0	0	2.408
1	0	2	0	6	2.359	0	0	2.359
1	0	2	0	6	2.359	0	0	2.359
1	0	2	0	6	2.359	0	0	2.359
1	0	2	0	6	2.359	0	0	2.359
1	0	2	0	6	2.241	0	0	2.241
1	0	2	0	6	2.241	0	0	2.241
1	0	2	0	6	2.241	0	0	2.241
1	0	2	0	6	2.241	0	0	2.241
1	0	2	0	6	2.241	0	0	2.241
1	0	2	0	6	2.241	0	0	2.241
1	0	2	0	6	2.241	0	0	2.241
1	0	2	0	6	2.241	0	0	2.241
1	0	2	0	6	2.241	0	0	2.241
1	0	2	0	6	2.241	0	0	2.241
1	0	2	0	5	2.192	0	0	2.192
1	0	2	0	5	2.192	0	0	2.192
1	0	2	0	5	2.192	0	0	2.192
1	0	2	0	6	2.122	0	0	2.122
1	0	2	0	6	2.122	0	0	2.122
1	0	2	0	6	2.122	0	0	2.122
1	0	2	0	6	2.122	0	0	2.122
1	0	2	0	6	2.122	0	0	2.122
1	0	2	0	6	2.122	0	0	2.122
1	0	2	0	5	2.073	0	0	2.073
1	0	2	0	5	2.073	0	0	2.073
1	0	2	0	5	2.073	0	0	2.073
1	0	2	0	5	2.073	0	0	2.073
1	0	2	0	5	2.073	0	0	2.073
1	0	2	0	5	2.073	0	0	2.073
1	0	2	0	5	2.073	0	0	2.073
1	0	2	0	5	2.073	0	0	2.073
1	0	2	0	5	2.073	0	0	2.073
1	0	2	0	5	2.073	0	0	2.073
1	0	2	0	6	2.004	0	0	2.004
1	0	2	0	5	1.954	0	0	1.954
1	0	2	0	5	1.954	0	0	1.954
1	0	2	0	5	1.954	0	0	1.954
1	0	2	0	5	1.954	0	0	1.954
1	0	2	0	5	1.954	0	0	1.954
1	0	2	0	5	1.954	0	0	1.954
1	0	2	0	5	1.954	0	0	1.954
1	0	2	0	5	1.954	0	0	1.954
1	0	2	0	5	1.954	0	0	1.954
3	1	2	2	7	1.033	0	1	1.954
1	0	2	0	5	1.954	0	0	1.954
1	0	2	0	4	1.905	0	0	1.905
1	0	2	0	4	1.905	0	0	1.905
1	0	2	0	4	1.905	0	0	1.905
1	0	2	0	5	1.836	0	0	1.836
1	0	2	0	5	1.836	0	0	1.836
1	0	2	0	5	1.836	0	0	1.836
1	0	2	0	4	1.787	0	0	1.787
1	0	2	0	4	1.787	0	0	1.787
1	0	2	0	4	1.787	0	0	1.787
1	0	2	0	4	1.787	0	0	1.787
1	0	2	0	4	1.787	0	0	1.787
1	0	2	0	4	1.787	0	0	1.787
1	0	2	0	4	1.787	0	0	1.787
1	0	2	0	4	1.787	0	0	1.787
1	0	2	0	4	1.668	0	0	1.668
1	0	2	0	4	1.668	0	0	1.668
1	0	2	0	4	1.668	0	0	1.668
1	0	2	0	4	1.668	0	0	1.668
1	0	2	0	4	1.668	0	0	1.668
1	0	2	0	4	1.668	0	0	1.668
1	0	2	0	4	1.668	0	0	1.668
1	0	2	0	4	1.668	0	0	1.668
1	0	2	0	4	1.668	0	0	1.668
1	0	2	0	4	1.668	0	0	1.668
1	0	2	0	4	1.55	0	0	1.55
1	0	2	0	4	1.55	0	0	1.55
1	0	2	0	4	1.55	0	0	1.55
1	0	2	0	4	1.55	0	0	1.55
1	0	2	0	4	1.55	0	0	1.55
1	0	2	0	4	1.55	0	0	1.55
1	0	2	0	3	1.501	0	0	1.501
1	0	2	0	3	1.501	0	0	1.501
1	0	2	0	3	1.501	0	0	1.501
1	0	2	0	3	1.501	0	0	1.501
1	0	2	0	3	1.501	0	0	1.501
1	0	2	0	3	1.501	0	0	1.501
1	0	2	0	3	1.501	0	0	1.501
1	0	2	0	3	1.501	0	0	1.501
1	0	2	0	3	1.501	0	0	1.501
1	0	2	0	3	1.501	0	0	1.501
1	0	2	0	3	1.382	0	0	1.382
1	0	2	0	3	1.382	0	0	1.382
1	0	2	0	3	1.382	0	0	1.382
1	0	2	0	3	1.382	0	0	1.382
1	0	2	0	3	1.382	0	0	1.382
1	0	2	0	3	1.382	0	0	1.382
1	0	2	0	3	1.382	0	0	1.382
1	0	2	0	3	1.382	0	0	1.382
1	0	2	0	3	1.382	0	0	1.382
1	0	2	0	3	1.382	0	0	1.382
1	0	2	0	3	1.382	0	0	1.382
1	0	2	0	3	1.382	0	0	1.382
1	0	2	0	3	1.382	0	0	1.382
1	0	2	0	3	1.382	0	0	1.382
1	0	2	0	3	1.263	0	0	1.263
1	0	2	0	3	1.263	0	0	1.263
1	0	2	0	3	1.263	0	0	1.263
1	0	2	0	3	1.263	0	0	1.263
1	0	2	0	3	1.263	0	0	1.263
1	0	2	0	3	1.263	0	0	1.263
1	0	2	0	3	1.263	0	0	1.263
1	0	2	0	3	1.263	0	0	1.263
1	0	2	0	3	1.263	0	0	1.263
1	0	2	0	3	1.263	0	0	1.263
1	0	2	0	3	1.263	0	0	1.263
1	0	2	0	2	1.214	0	0	1.214
1	0	2	0	3	1.145	0	0	1.145
1	0	2	0	2	1.096	0	0	1.096
1	0	2	0	2	1.096	0	0	1.096
1	0	2	0	2	1.096	0	0	1.096
1	0	2	0	2	1.096	0	0	1.096
1	0	2	0	2	1.096	0	0	1.096
1	0	2	0	2	1.096	0	0	1.096
1	0	2	0	2	1.096	0	0	1.096
1	0	2	0	2	1.096	0	0	1.096
1	0	2	0	2	1.096	0	0	1.096
1	0	2	0	2	1.096	0	0	1.096
1	0	2	0	2	1.096	0	0	1.096
1	0	2	0	2	1.096	0	0	1.096
1	0	2	0	2	1.096	0	0	1.096
1	0	2	0	2	1.096	0	0	1.096
1	0	2	0	2	1.096	0	0	1.096
1	0	2	0	2	1.096	0	0	1.096
1	0	2	0	2	1.096	0	0	1.096
1	0	2	0	2	1.096	0	0	1.096
1	0	2	0	2	1.096	0	0	1.096
1	0	2	0	2	1.096	0	0	1.096
1	0	2	0	2	1.096	0	0	1.096
1	0	2	0	2	1.096	0	0	1.096
1	0	2	0	2	1.096	0	0	1.096
1	0	2	0	2	1.096	0	0	1.096
1	0	2	0	2	1.096	0	0	1.096
1	0	2	0	2	1.096	0	0	1.096
1	0	2	0	2	1.096	0	0	1.096
1	0	2	0	2	1.096	0	0	1.096
1	0	2	0	2	1.096	0	0	1.096
1	0	2	0	2	0.977	0	0	0.977
1	0	2	0	2	0.977	0	0	0.977
1	0	2	0	2	0.977	0	0	0.977
1	0	2	0	2	0.977	0	0	0.977
1	0	2	0	2	0.977	0	0	0.977
1	0	2	0	2	0.977	0	0	0.977
1	0	2	0	2	0.977	0	0	0.977
1	0	2	0	2	0.977	0	0	0.977
1	0	2	0	2	0.977	0	0	0.977
1	0	2	0	2	0.977	0	0	0.977
1	0	2	0	2	0.977	0	0	0.977
1	0	2	0	2	0.977	0	0	0.977
1	0	2	0	2	0.977	0	0	0.977
1	0	2	0	2	0.977	0	0	0.977
1	0	2	0	2	0.977	0	0	0.977
1	0	2	0	2	0.977	0	0	0.977
1	0	2	0	2	0.977	0	0	0.977
1	0	2	0	2	0.977	0	0	0.977
1	0	2	0	2	0.977	0	0	0.977
1	0	2	0	2	0.977	0	0	0.977
1	0	2	0	2	0.859	0	0	0.859
1	0	2	0	2	0.859	0	0	0.859
1	0	2	0	2	0.859	0	0	0.859
1	0	2	0	2	0.859	0	0	0.859
1	0	2	0	2	0.859	0	0	0.859
1	0	2	0	2	0.859	0	0	0.859
1	0	2	0	2	0.859	0	0	0.859
1	0	2	0	1	0.81	0	0	0.81
1	0	2	0	1	0.81	0	0	0.81
1	0	2	0	1	0.81	0	0	0.81
1	0	2	0	1	0.81	0	0	0.81
1	0	2	0	1	0.81	0	0	0.81
1	0	2	0	1	0.81	0	0	0.81
1	0	2	0	1	0.81	0	0	0.81
1	0	2	0	1	0.81	0	0	0.81
1	0	2	0	1	0.81	0	0	0.81
1	0	2	0	1	0.81	0	0	0.81
1	0	2	0	1	0.81	0	0	0.81
1	0	2	0	1	0.81	0	0	0.81
1	0	2	0	1	0.81	0	0	0.81
1	0	2	0	1	0.81	0	0	0.81
1	0	2	0	1	0.81	0	0	0.81
1	0	2	0	1	0.81	0	0	0.81
1	0	2	0	1	0.81	0	0	0.81
1	0	2	0	1	0.81	0	0	0.81
1	0	2	0	1	0.81	0	0	0.81
2873	1178	2110	3814	29706	1547.34	1084	86	2438.34		31
92.6774	38	68.0645	123.032	958.258	49.9143	34.9677	2.77419	78.6562
# Branches	# Junctions	# End-point voxels	# Junction voxels	# Slab voxels	Average Branch Length	# Triple points	# Quadruple points	Maximum Branch Length

## Sheet: WT PFC-7
# Branches	# Junctions	# End-point voxels	# Junction voxels	# Slab voxels	Average Branch Length	# Triple points	# Quadruple points	Maximum Branch Length
771	401	307	1295	9808	5.011	371	28	21.045
195	101	83	296	2552	5.104	97	4	20.326
117	58	54	184	1458	4.897	52	6	20.788
125	65	52	208	1474	4.63	62	3	15.468
104	52	50	146	1130	4.291	50	2	13.534
94	48	42	156	1188	4.941	46	2	14.323
68	33	34	103	789	4.608	30	3	12.704
70	35	31	119	872	4.958	32	2	17.136
67	34	29	102	721	4.267	31	3	12.438
57	29	26	87	669	4.684	28	1	14.344
44	20	25	72	518	4.644	18	1	14.121
38	17	19	62	320	3.45	12	4	10.435
32	14	19	58	281	3.732	11	3	9.654
43	22	18	74	513	4.708	20	2	13.227
32	15	17	48	404	4.974	13	2	17.521
29	13	17	46	355	4.799	11	2	11.342
30	15	15	49	297	3.977	15	0	10.296
27	13	14	45	264	3.978	12	1	18.015
38	20	14	59	546	5.519	18	2	13.372
29	14	14	48	375	5.034	12	2	12.369
28	14	14	47	306	4.259	14	0	10.799
21	9	13	31	200	3.822	7	2	12.892
25	12	13	42	263	4.265	11	1	10.631
21	9	13	33	180	3.545	7	2	9.723
19	8	12	26	240	4.855	6	2	16.48
26	13	12	47	290	4.492	12	1	12.221
21	10	12	29	204	3.86	10	0	10.365
20	9	11	28	242	4.895	7	2	8.934
21	10	11	36	198	3.927	9	1	8.362
18	8	11	26	119	2.912	7	1	8.174
21	10	10	40	276	5.28	8	2	15.104
16	7	10	26	252	6.092	6	1	14.352
17	8	10	29	198	4.529	8	0	9.772
21	11	9	34	252	4.768	11	0	14.838
17	8	9	26	166	3.97	7	1	11.322
14	6	9	19	118	3.556	5	1	11.103
15	7	9	17	135	3.575	7	0	10.889
15	7	9	25	135	3.672	7	0	6.742
17	8	9	32	126	3.209	7	1	6.722
13	6	8	18	242	6.8	6	0	17.5
13	6	8	19	195	5.504	6	0	13.346
16	8	8	25	158	3.962	8	0	10.177
15	7	8	26	139	3.844	6	1	9.2
13	6	8	22	122	3.945	6	0	7.364
12	5	8	16	109	3.701	4	1	5.745
11	5	7	17	118	4.197	5	0	9.368
14	7	7	24	147	4.212	7	0	8.529
11	5	7	16	96	3.502	5	0	8.39
11	5	7	15	74	2.838	5	0	5.745
11	5	7	14	92	3.324	5	0	5.508
8	3	6	10	120	5.616	2	1	18.469
9	4	6	14	93	4.004	4	0	15.3
9	4	6	9	139	5.722	4	0	14.372
7	2	6	13	108	6.236	0	2	13.06
9	4	6	12	125	5.346	4	0	12.369
9	4	6	13	91	4.138	4	0	12.25
9	4	6	11	102	4.314	4	0	11.629
9	4	6	15	77	3.337	4	0	9.061
9	3	6	22	77	3.996	1	1	8.006
9	4	6	10	84	3.741	4	0	7.818
12	6	6	15	67	2.401	6	0	6.673
9	4	6	10	64	2.934	4	0	4.817
7	3	5	6	112	5.869	3	0	12.921
6	2	5	8	79	5.191	1	1	11.964
10	5	5	13	93	3.758	5	0	10.533
9	4	5	16	67	3.19	3	1	8.914
7	3	5	7	83	4.589	3	0	8.055
7	3	5	10	86	4.716	3	0	7.671
7	3	5	9	63	3.517	3	0	7.483
10	5	5	12	100	3.823	5	0	6.722
6	2	5	8	57	3.896	1	1	6.624
7	3	5	7	73	4.095	3	0	6.338
6	2	5	8	71	4.71	1	1	6.268
7	3	5	8	40	2.499	3	0	5.41
7	3	5	10	27	1.914	3	0	5.123
7	3	5	10	36	2.241	3	0	4.531
7	3	5	8	21	1.57	3	0	2.862
7	3	4	13	76	4.517	2	1	13.988
5	2	4	2	82	5.763	2	0	11.273
5	2	4	8	63	4.853	2	0	8.844
8	4	4	10	87	4.295	4	0	8.677
5	2	4	7	61	4.61	2	0	8.558
5	2	4	5	50	4.008	2	0	7.957
4	1	4	3	38	3.623	0	1	7.867
4	1	4	6	32	3.455	0	1	7.836
5	2	4	7	33	2.841	2	0	7.769
5	2	4	4	58	4.385	2	0	7.315
5	2	4	8	41	3.688	2	0	7.098
5	2	4	5	41	3.151	2	0	7.008
5	2	4	7	46	3.87	2	0	6.742
4	1	4	7	48	4.695	0	1	6.581
5	2	4	2	37	2.879	2	0	6.219
4	1	4	7	40	4.299	0	1	6.135
5	2	4	7	43	3.366	2	0	5.577
5	2	4	7	46	3.751	2	0	5.528
5	2	4	7	28	2.65	2	0	5.479
5	2	4	7	21	2.083	2	0	4.837
5	2	4	6	38	2.999	2	0	4.649
5	2	4	7	31	2.798	2	0	4.481
5	2	4	7	22	2.045	2	0	4.244
5	2	4	6	20	1.874	2	0	4.195
5	2	4	6	29	2.389	2	0	4.195
5	2	4	5	30	2.484	2	0	3.741
5	2	4	8	22	2.126	2	0	3.574
5	2	4	6	21	2.049	2	0	2.932
5	2	4	5	27	2.312	2	0	2.883
5	2	4	5	20	1.911	2	0	2.596
5	2	4	7	17	1.735	2	0	2.241
3	1	3	4	43	5.307	1	0	13.8
3	1	3	3	76	9.032	1	0	13.109
3	1	3	3	59	7.094	1	0	12.536
3	1	3	3	45	5.798	1	0	11.817
6	3	3	9	68	4.48	3	0	10.009
3	1	3	4	40	5.179	1	0	9.821
3	1	3	3	39	4.435	1	0	9.229
3	1	3	4	38	4.83	1	0	9.032
3	1	3	4	31	4.479	1	0	8.48
3	1	3	1	33	4.083	1	0	8.341
3	1	3	3	26	3.511	1	0	7.601
3	1	3	4	47	5.887	1	0	7.433
3	1	3	3	30	4.09	1	0	7.384
3	1	3	1	31	4.034	1	0	7.196
3	1	3	4	40	4.926	1	0	6.959
3	1	3	1	31	3.718	1	0	6.959
3	1	3	3	25	3.218	1	0	6.89
3	1	3	3	23	3.225	1	0	6.742
3	1	3	4	23	3.202	1	0	6.673
3	1	3	3	23	3.106	1	0	6.554
5	2	3	6	38	2.942	1	1	6.436
3	1	3	3	19	2.804	1	0	5.933
3	1	3	1	29	3.606	1	0	5.884
5	2	3	6	33	2.632	1	1	5.794
5	2	3	3	38	2.959	1	1	5.765
3	1	3	3	29	3.837	1	0	5.696
3	1	3	3	34	4.551	1	0	5.577
3	1	3	4	35	4.426	1	0	5.291
3	1	3	4	23	2.988	1	0	5.172
3	1	3	1	16	2.089	1	0	5.172
3	1	3	3	16	2.28	1	0	4.886
3	1	3	3	29	3.718	1	0	4.837
3	1	3	1	19	2.573	1	0	4.837
3	1	3	1	21	2.685	1	0	4.837
3	1	3	5	16	2.629	1	0	4.669
3	1	3	4	12	2.136	1	0	4.62
3	1	3	3	13	1.994	1	0	4.314
3	1	3	4	11	2.017	1	0	4.265
3	1	3	3	17	2.573	1	0	4.146
3	1	3	1	25	3.185	1	0	3.79
3	1	3	3	11	1.843	1	0	3.741
3	1	3	4	15	2.399	1	0	3.741
3	1	3	3	8	1.517	1	0	3.574
3	1	3	3	16	2.241	1	0	3.504
3	1	3	4	9	1.652	1	0	3.455
3	1	3	3	16	2.28	1	0	3.455
3	1	3	4	10	1.724	1	0	3.336
3	1	3	4	15	2.28	1	0	3.287
3	1	3	3	15	2.343	1	0	3.238
3	1	3	1	13	1.899	1	0	3.099
3	1	3	1	17	2.382	1	0	3.05
3	1	3	4	9	1.708	1	0	3.05
3	1	3	1	21	2.606	1	0	3.05
3	1	3	3	9	1.533	1	0	3.05
3	1	3	3	18	2.55	1	0	3.05
3	1	3	3	9	1.612	1	0	3.001
3	1	3	4	11	2.057	1	0	3.001
3	1	3	4	16	2.297	1	0	2.862
3	1	3	1	11	1.533	1	0	2.813
3	1	3	4	12	1.875	1	0	2.813
3	1	3	1	15	1.915	1	0	2.813
3	1	3	1	10	1.612	1	0	2.764
3	1	3	1	13	1.803	1	0	2.764
3	1	3	1	13	1.764	1	0	2.645
3	1	3	3	8	1.398	1	0	2.527
3	1	3	4	11	1.764	1	0	2.527
3	1	3	3	15	2.303	1	0	2.527
3	1	3	5	12	2.129	1	0	2.478
3	1	3	3	8	1.477	1	0	2.359
3	1	3	3	12	1.859	1	0	2.241
3	1	3	1	11	1.652	1	0	1.954
3	1	3	3	12	1.82	1	0	1.954
3	1	3	1	8	1.208	1	0	1.954
3	1	3	4	9	1.731	1	0	1.905
3	1	3	3	7	1.382	1	0	1.905
3	1	3	4	7	1.461	1	0	1.905
3	1	3	3	4	1.056	1	0	1.787
3	1	3	3	9	1.691	1	0	1.787
3	1	3	3	6	1.326	1	0	1.619
3	1	3	3	6	1.287	1	0	1.501
3	1	3	1	4	1	1	0	1.214
1	0	2	0	31	10.345	0	0	10.345
1	0	2	0	31	10.226	0	0	10.226
1	0	2	0	28	9.842	0	0	9.842
1	0	2	0	26	9.151	0	0	9.151
1	0	2	0	24	8.697	0	0	8.697
1	0	2	0	24	7.986	0	0	7.986
1	0	2	0	22	7.887	0	0	7.887
1	0	2	0	22	7.887	0	0	7.887
1	0	2	0	22	7.887	0	0	7.887
1	0	2	0	25	7.798	0	0	7.798
1	0	2	0	22	7.532	0	0	7.532
1	0	2	0	22	7.413	0	0	7.413
1	0	2	0	20	7.315	0	0	7.315
1	0	2	0	22	7.295	0	0	7.295
1	0	2	0	21	7.245	0	0	7.245
1	0	2	0	20	7.196	0	0	7.196
1	0	2	0	21	7.127	0	0	7.127
1	0	2	0	19	6.91	0	0	6.91
3	1	2	2	23	2.836	0	1	6.841
3	1	2	2	32	3.655	0	1	6.604
1	0	2	0	17	6.338	0	0	6.338
1	0	2	0	18	6.15	0	0	6.15
1	0	2	0	16	6.051	0	0	6.051
1	0	2	0	18	6.031	0	0	6.031
1	0	2	0	17	5.982	0	0	5.982
1	0	2	0	16	5.814	0	0	5.814
1	0	2	0	16	5.814	0	0	5.814
1	0	2	0	15	5.765	0	0	5.765
1	0	2	0	17	5.745	0	0	5.745
1	0	2	0	15	5.528	0	0	5.528
1	0	2	0	15	5.528	0	0	5.528
1	0	2	0	17	5.508	0	0	5.508
1	0	2	0	13	5.43	0	0	5.43
1	0	2	0	15	5.41	0	0	5.41
1	0	2	0	15	5.41	0	0	5.41
1	0	2	0	14	5.36	0	0	5.36
1	0	2	0	14	5.36	0	0	5.36
1	0	2	0	16	5.34	0	0	5.34
1	0	2	0	15	5.291	0	0	5.291
3	1	2	2	19	2.376	0	1	5.172
1	0	2	0	13	5.074	0	0	5.074
1	0	2	0	15	5.054	0	0	5.054
1	0	2	0	13	4.837	0	0	4.837
1	0	2	0	12	4.788	0	0	4.788
1	0	2	0	14	4.768	0	0	4.768
1	0	2	0	13	4.719	0	0	4.719
1	0	2	0	13	4.719	0	0	4.719
1	0	2	0	12	4.669	0	0	4.669
1	0	2	0	12	4.551	0	0	4.551
1	0	2	0	12	4.551	0	0	4.551
1	0	2	0	13	4.481	0	0	4.481
1	0	2	0	12	4.432	0	0	4.432
1	0	2	0	11	4.383	0	0	4.383
1	0	2	0	13	4.363	0	0	4.363
1	0	2	0	13	4.363	0	0	4.363
1	0	2	0	12	4.314	0	0	4.314
1	0	2	0	12	4.195	0	0	4.195
1	0	2	0	11	4.146	0	0	4.146
1	0	2	0	11	4.146	0	0	4.146
1	0	2	0	12	4.077	0	0	4.077
1	0	2	0	12	4.077	0	0	4.077
1	0	2	0	11	4.028	0	0	4.028
1	0	2	0	11	4.028	0	0	4.028
1	0	2	0	11	4.028	0	0	4.028
1	0	2	0	10	3.978	0	0	3.978
1	0	2	0	10	3.978	0	0	3.978
1	0	2	0	10	3.978	0	0	3.978
1	0	2	0	12	3.958	0	0	3.958
1	0	2	0	11	3.909	0	0	3.909
1	0	2	0	11	3.909	0	0	3.909
1	0	2	0	10	3.86	0	0	3.86
1	0	2	0	10	3.86	0	0	3.86
1	0	2	0	10	3.86	0	0	3.86
1	0	2	0	10	3.741	0	0	3.741
1	0	2	0	10	3.741	0	0	3.741
1	0	2	0	10	3.741	0	0	3.741
1	0	2	0	9	3.692	0	0	3.692
1	0	2	0	9	3.692	0	0	3.692
1	0	2	0	11	3.672	0	0	3.672
1	0	2	0	11	3.672	0	0	3.672
1	0	2	0	11	3.672	0	0	3.672
1	0	2	0	10	3.623	0	0	3.623
1	0	2	0	10	3.623	0	0	3.623
1	0	2	0	10	3.623	0	0	3.623
1	0	2	0	8	3.525	0	0	3.525
1	0	2	0	9	3.455	0	0	3.455
1	0	2	0	9	3.455	0	0	3.455
1	0	2	0	9	3.455	0	0	3.455
1	0	2	0	8	3.406	0	0	3.406
1	0	2	0	10	3.386	0	0	3.386
1	0	2	0	10	3.386	0	0	3.386
1	0	2	0	10	3.386	0	0	3.386
1	0	2	0	9	3.336	0	0	3.336
1	0	2	0	9	3.336	0	0	3.336
1	0	2	0	8	3.287	0	0	3.287
1	0	2	0	9	3.218	0	0	3.218
1	0	2	0	8	3.169	0	0	3.169
1	0	2	0	8	3.169	0	0	3.169
1	0	2	0	8	3.169	0	0	3.169
1	0	2	0	9	3.099	0	0	3.099
1	0	2	0	8	3.05	0	0	3.05
1	0	2	0	7	3.001	0	0	3.001
1	0	2	0	9	2.981	0	0	2.981
1	0	2	0	8	2.932	0	0	2.932
1	0	2	0	7	2.883	0	0	2.883
1	0	2	0	7	2.883	0	0	2.883
1	0	2	0	7	2.883	0	0	2.883
1	0	2	0	7	2.883	0	0	2.883
1	0	2	0	8	2.813	0	0	2.813
1	0	2	0	8	2.813	0	0	2.813
1	0	2	0	8	2.813	0	0	2.813
1	0	2	0	7	2.764	0	0	2.764
1	0	2	0	7	2.764	0	0	2.764
1	0	2	0	7	2.764	0	0	2.764
1	0	2	0	7	2.764	0	0	2.764
1	0	2	0	7	2.764	0	0	2.764
1	0	2	0	7	2.645	0	0	2.645
1	0	2	0	7	2.645	0	0	2.645
1	0	2	0	7	2.645	0	0	2.645
1	0	2	0	7	2.645	0	0	2.645
1	0	2	0	7	2.645	0	0	2.645
1	0	2	0	7	2.527	0	0	2.527
1	0	2	0	7	2.527	0	0	2.527
1	0	2	0	7	2.527	0	0	2.527
1	0	2	0	7	2.527	0	0	2.527
1	0	2	0	7	2.527	0	0	2.527
1	0	2	0	6	2.478	0	0	2.478
1	0	2	0	6	2.478	0	0	2.478
1	0	2	0	6	2.478	0	0	2.478
1	0	2	0	6	2.478	0	0	2.478
1	0	2	0	6	2.478	0	0	2.478
1	0	2	0	7	2.408	0	0	2.408
1	0	2	0	7	2.408	0	0	2.408
1	0	2	0	6	2.359	0	0	2.359
1	0	2	0	6	2.359	0	0	2.359
1	0	2	0	6	2.359	0	0	2.359
1	0	2	0	6	2.359	0	0	2.359
1	0	2	0	6	2.359	0	0	2.359
1	0	2	0	6	2.359	0	0	2.359
1	0	2	0	5	2.31	0	0	2.31
1	0	2	0	6	2.241	0	0	2.241
1	0	2	0	6	2.241	0	0	2.241
1	0	2	0	6	2.241	0	0	2.241
1	0	2	0	6	2.241	0	0	2.241
1	0	2	0	5	2.192	0	0	2.192
1	0	2	0	5	2.192	0	0	2.192
1	0	2	0	5	2.192	0	0	2.192
1	0	2	0	5	2.192	0	0	2.192
1	0	2	0	5	2.192	0	0	2.192
1	0	2	0	6	2.122	0	0	2.122
1	0	2	0	6	2.122	0	0	2.122
1	0	2	0	6	2.122	0	0	2.122
1	0	2	0	6	2.122	0	0	2.122
1	0	2	0	5	2.073	0	0	2.073
1	0	2	0	5	2.073	0	0	2.073
1	0	2	0	5	2.073	0	0	2.073
1	0	2	0	5	2.073	0	0	2.073
1	0	2	0	5	2.073	0	0	2.073
1	0	2	0	5	1.954	0	0	1.954
1	0	2	0	5	1.954	0	0	1.954
1	0	2	0	5	1.954	0	0	1.954
1	0	2	0	5	1.954	0	0	1.954
1	0	2	0	5	1.954	0	0	1.954
1	0	2	0	5	1.954	0	0	1.954
1	0	2	0	5	1.954	0	0	1.954
1	0	2	0	4	1.905	0	0	1.905
1	0	2	0	4	1.905	0	0	1.905
1	0	2	0	4	1.905	0	0	1.905
1	0	2	0	4	1.905	0	0	1.905
1	0	2	0	4	1.905	0	0	1.905
1	0	2	0	5	1.836	0	0	1.836
1	0	2	0	5	1.836	0	0	1.836
1	0	2	0	5	1.836	0	0	1.836
1	0	2	0	5	1.836	0	0	1.836
1	0	2	0	5	1.836	0	0	1.836
1	0	2	0	4	1.787	0	0	1.787
1	0	2	0	4	1.787	0	0	1.787
1	0	2	0	4	1.787	0	0	1.787
1	0	2	0	4	1.787	0	0	1.787
1	0	2	0	4	1.787	0	0	1.787
1	0	2	0	4	1.787	0	0	1.787
1	0	2	0	4	1.787	0	0	1.787
1	0	2	0	4	1.787	0	0	1.787
1	0	2	0	5	1.717	0	0	1.717
1	0	2	0	4	1.668	0	0	1.668
1	0	2	0	4	1.668	0	0	1.668
1	0	2	0	4	1.668	0	0	1.668
1	0	2	0	4	1.668	0	0	1.668
1	0	2	0	4	1.668	0	0	1.668
1	0	2	0	4	1.668	0	0	1.668
1	0	2	0	4	1.668	0	0	1.668
1	0	2	0	4	1.668	0	0	1.668
1	0	2	0	4	1.668	0	0	1.668
1	0	2	0	4	1.668	0	0	1.668
1	0	2	0	4	1.668	0	0	1.668
1	0	2	0	3	1.619	0	0	1.619
1	0	2	0	3	1.619	0	0	1.619
1	0	2	0	4	1.55	0	0	1.55
1	0	2	0	4	1.55	0	0	1.55
1	0	2	0	4	1.55	0	0	1.55
1	0	2	0	4	1.55	0	0	1.55
1	0	2	0	3	1.501	0	0	1.501
1	0	2	0	3	1.501	0	0	1.501
1	0	2	0	3	1.501	0	0	1.501
1	0	2	0	3	1.501	0	0	1.501
1	0	2	0	3	1.501	0	0	1.501
1	0	2	0	3	1.501	0	0	1.501
1	0	2	0	3	1.501	0	0	1.501
1	0	2	0	3	1.501	0	0	1.501
1	0	2	0	4	1.431	0	0	1.431
1	0	2	0	3	1.382	0	0	1.382
1	0	2	0	3	1.382	0	0	1.382
1	0	2	0	3	1.382	0	0	1.382
1	0	2	0	3	1.382	0	0	1.382
1	0	2	0	3	1.382	0	0	1.382
1	0	2	0	3	1.382	0	0	1.382
1	0	2	0	3	1.382	0	0	1.382
1	0	2	0	3	1.382	0	0	1.382
1	0	2	0	3	1.382	0	0	1.382
1	0	2	0	3	1.382	0	0	1.382
1	0	2	0	3	1.382	0	0	1.382
1	0	2	0	3	1.382	0	0	1.382
1	0	2	0	3	1.382	0	0	1.382
1	0	2	0	3	1.382	0	0	1.382
1	0	2	0	3	1.382	0	0	1.382
1	0	2	0	3	1.263	0	0	1.263
1	0	2	0	3	1.263	0	0	1.263
1	0	2	0	3	1.263	0	0	1.263
1	0	2	0	3	1.263	0	0	1.263
1	0	2	0	3	1.263	0	0	1.263
1	0	2	0	3	1.263	0	0	1.263
1	0	2	0	3	1.263	0	0	1.263
1	0	2	0	3	1.263	0	0	1.263
1	0	2	0	3	1.263	0	0	1.263
1	0	2	0	2	1.214	0	0	1.214
1	0	2	0	2	1.214	0	0	1.214
1	0	2	0	3	1.145	0	0	1.145
1	0	2	0	3	1.145	0	0	1.145
1	0	2	0	3	1.145	0	0	1.145
1	0	2	0	3	1.145	0	0	1.145
1	0	2	0	3	1.145	0	0	1.145
1	0	2	0	3	1.145	0	0	1.145
1	0	2	0	2	1.096	0	0	1.096
1	0	2	0	2	1.096	0	0	1.096
1	0	2	0	2	1.096	0	0	1.096
1	0	2	0	2	1.096	0	0	1.096
1	0	2	0	2	1.096	0	0	1.096
1	0	2	0	2	1.096	0	0	1.096
1	0	2	0	2	1.096	0	0	1.096
1	0	2	0	2	1.096	0	0	1.096
1	0	2	0	2	1.096	0	0	1.096
1	0	2	0	2	1.096	0	0	1.096
1	0	2	0	2	1.096	0	0	1.096
1	0	2	0	2	1.096	0	0	1.096
1	0	2	0	2	1.096	0	0	1.096
1	0	2	0	2	1.096	0	0	1.096
1	0	2	0	2	1.096	0	0	1.096
1	0	2	0	2	1.096	0	0	1.096
1	0	2	0	2	1.096	0	0	1.096
1	0	2	0	2	1.096	0	0	1.096
1	0	2	0	2	1.096	0	0	1.096
1	0	2	0	2	1.096	0	0	1.096
1	0	2	0	2	1.096	0	0	1.096
1	0	2	0	2	1.096	0	0	1.096
1	0	2	0	2	1.096	0	0	1.096
1	0	2	0	2	1.096	0	0	1.096
1	0	2	0	2	1.096	0	0	1.096
1	0	2	0	2	1.096	0	0	1.096
1	0	2	0	2	0.977	0	0	0.977
1	0	2	0	2	0.977	0	0	0.977
1	0	2	0	2	0.977	0	0	0.977
1	0	2	0	2	0.977	0	0	0.977
1	0	2	0	2	0.977	0	0	0.977
1	0	2	0	2	0.977	0	0	0.977
1	0	2	0	2	0.977	0	0	0.977
1	0	2	0	2	0.977	0	0	0.977
1	0	2	0	2	0.977	0	0	0.977
1	0	2	0	2	0.977	0	0	0.977
1	0	2	0	2	0.977	0	0	0.977
1	0	2	0	2	0.977	0	0	0.977
1	0	2	0	2	0.977	0	0	0.977
1	0	2	0	2	0.977	0	0	0.977
1	0	2	0	2	0.977	0	0	0.977
1	0	2	0	2	0.977	0	0	0.977
1	0	2	0	2	0.977	0	0	0.977
1	0	2	0	2	0.977	0	0	0.977
1	0	2	0	2	0.977	0	0	0.977
1	0	2	0	2	0.977	0	0	0.977
1	0	2	0	2	0.977	0	0	0.977
1	0	2	0	2	0.977	0	0	0.977
1	0	2	0	2	0.977	0	0	0.977
1	0	2	0	2	0.977	0	0	0.977
1	0	2	0	2	0.977	0	0	0.977
1	0	2	0	2	0.977	0	0	0.977
1	0	2	0	2	0.977	0	0	0.977
1	0	2	0	2	0.977	0	0	0.977
1	0	2	0	2	0.859	0	0	0.859
1	0	2	0	2	0.859	0	0	0.859
1	0	2	0	2	0.859	0	0	0.859
1	0	2	0	2	0.859	0	0	0.859
1	0	2	0	2	0.859	0	0	0.859
1	0	2	0	2	0.859	0	0	0.859
1	0	2	0	2	0.859	0	0	0.859
1	0	2	0	2	0.859	0	0	0.859
1	0	2	0	2	0.859	0	0	0.859
1	0	2	0	1	0.81	0	0	0.81
1	0	2	0	1	0.81	0	0	0.81
1	0	2	0	1	0.81	0	0	0.81
1	0	2	0	1	0.81	0	0	0.81
1	0	2	0	1	0.81	0	0	0.81
1	0	2	0	1	0.81	0	0	0.81
3466	1501	2305	4802	37278	1494.4	1383	112	2278.34		44
78.7727	34.1136	52.3864	109.136	847.227	33.9637	31.4318	2.54545	51.7806
# Branches	# Junctions	# End-point voxels	# Junction voxels	# Slab voxels	Average Branch Length	# Triple points	# Quadruple points	Maximum Branch Length

## Sheet: WT PFC-6
# Branches	# Junctions	# End-point voxels	# Junction voxels	# Slab voxels	Average Branch Length	# Triple points	# Quadruple points	Maximum Branch Length
493	253	200	858	5868	4.738	224	28	18.866
427	224	164	708	5031	4.66	206	18	18.845
168	81	81	281	1771	4.259	70	10	13.612
113	57	50	180	1231	4.391	52	5	15.133
124	65	49	206	1495	4.701	61	4	15.971
116	62	43	192	1374	4.649	59	3	18.469
87	44	36	150	1076	4.862	38	6	21.589
81	43	31	137	874	4.34	41	2	16.151
66	32	31	107	625	3.934	27	5	12.103
66	34	28	110	812	4.771	32	2	19.05
59	29	26	103	724	4.845	25	3	14.45
51	26	24	74	574	4.428	26	0	17.59
62	33	24	110	666	4.328	32	1	11.036
34	15	19	53	272	3.488	13	1	10.296
37	18	18	60	322	3.579	16	2	8.006
38	20	16	59	399	4.23	20	0	19.802
34	17	16	55	356	4.179	16	1	14.184
29	14	16	37	214	3.079	14	0	9.061
36	19	15	58	501	5.478	19	0	16.633
26	12	15	44	298	4.447	11	1	14.066
27	13	13	49	303	4.644	11	2	14.748
23	11	12	39	251	4.355	10	1	12.299
21	10	12	28	215	3.881	10	0	9.012
22	11	11	36	311	5.467	11	0	14.393
19	9	11	28	197	4.055	9	0	8.815
28	15	11	47	230	3.423	15	0	7.986
16	7	10	23	204	4.95	6	1	11.056
19	9	10	26	184	3.904	8	1	9.911
23	12	10	36	134	2.658	12	0	6.456
17	8	9	30	211	4.774	7	1	17.66
21	11	9	35	217	4.104	11	0	9.269
14	6	9	22	152	4.366	5	1	8.578
18	9	8	37	156	3.83	8	1	12.221
13	6	8	21	177	5.17	6	0	11.53
15	7	8	22	153	4.05	6	1	7.581
10	4	7	11	146	5.478	3	1	13.681
10	4	7	15	96	3.925	3	1	8.578
11	5	7	19	114	4.145	5	0	8.174
15	7	7	25	166	4.445	5	2	8.035
11	5	7	12	107	3.77	5	0	7.936
16	8	7	25	154	3.876	7	1	7.295
12	5	7	21	91	3.342	4	0	5.647
9	4	6	14	167	6.785	4	0	18.449
9	4	6	14	130	5.45	4	0	13.8
12	6	6	18	158	5.082	6	0	12.369
12	6	6	15	138	4.356	6	0	11.036
10	4	6	19	163	6.77	3	0	10.226
9	4	6	13	87	3.742	4	0	8.914
9	4	6	10	71	3.091	4	0	8.795
9	4	6	12	74	3.289	4	0	8.677
9	4	6	9	87	3.805	4	0	8.509
9	4	6	12	93	4.078	4	0	8.243
20	11	6	42	208	4.231	10	1	7.65
9	4	6	13	66	3.119	4	0	6.792
8	3	6	13	59	3.187	2	1	6.554
12	6	6	18	89	3.328	6	0	6.407
8	3	6	13	60	3.134	2	1	5.459
9	4	6	14	26	1.602	4	0	4.363
8	3	6	9	35	2.029	2	1	4.013
9	4	6	14	39	2.161	4	0	3.79
9	4	6	12	39	2.176	4	0	3.623
9	4	5	17	105	4.774	3	1	15.754
6	2	5	9	80	5.345	1	1	13.918
7	3	5	10	75	4.3	3	0	12.32
7	3	5	10	84	4.61	3	0	11.559
7	3	5	10	108	6.106	3	0	10.365
7	3	5	5	56	3.132	3	0	9.96
7	3	5	9	91	5.015	3	0	9.723
6	2	5	11	76	4.893	1	1	9.2
7	3	5	11	73	4.073	3	0	9.18
7	3	5	8	81	4.412	3	0	8.746
12	6	5	13	104	3.443	5	1	8.677
6	2	5	9	56	3.782	1	1	6.771
10	5	5	12	101	4.018	5	0	6.673
7	3	5	9	47	2.667	3	0	5.794
7	3	5	9	48	2.85	3	0	5.696
6	2	5	10	23	2.192	1	1	5.326
7	3	5	8	56	3.289	3	0	4.551
7	3	5	10	45	2.683	3	0	4.481
6	2	5	10	37	3.079	1	1	4.033
7	3	5	12	36	2.349	3	0	3.909
4	1	4	8	86	7.844	0	1	13.681
5	2	4	6	55	4.138	2	0	13.06
4	1	4	8	56	5.671	0	1	12.858
8	4	4	13	113	5.526	4	0	9.486
5	2	4	8	53	4.152	2	0	9.486
8	4	4	12	76	3.834	4	0	8.865
5	2	4	9	59	4.719	2	0	8.529
4	1	4	5	55	5.375	0	1	7.867
5	2	4	4	37	2.969	2	0	7.364
5	2	4	7	33	2.841	2	0	7.127
5	2	4	7	37	3.236	2	0	7.029
7	3	4	11	63	3.968	2	1	6.742
5	2	4	6	65	4.687	2	0	6.604
8	4	4	13	74	3.893	4	0	6.219
4	1	4	6	28	3.099	0	1	5.791
5	2	4	8	27	2.521	2	0	5.765
5	2	4	7	53	4.223	2	0	5.577
5	2	4	8	30	2.693	2	0	5.528
5	2	4	6	34	2.983	2	0	5.459
5	2	4	4	44	3.417	2	0	5.291
5	2	4	6	39	3.151	2	0	5.242
5	2	4	7	26	2.288	2	0	5.005
5	2	4	6	35	2.803	2	0	4.837
5	2	4	6	29	2.578	2	0	4.669
5	2	4	6	30	2.659	2	0	4.551
9	4	4	8	49	2.317	2	2	4.481
5	2	4	7	33	2.736	2	0	4.314
5	2	4	4	39	3.131	2	0	4.265
4	1	4	5	23	2.532	0	1	4.195
5	2	4	6	24	2.174	2	0	3.741
5	2	4	5	12	1.311	2	0	3.099
4	1	4	4	14	2.078	0	1	3.001
5	2	4	6	20	2.063	2	0	2.715
5	2	4	2	13	1.196	2	0	2.527
6	3	3	11	94	5.819	3	0	20.473
3	1	3	3	73	8.746	1	0	13.988
3	1	3	3	50	6.038	1	0	11.776
3	1	3	1	59	6.943	1	0	11.322
3	1	3	4	41	5.117	1	0	11.105
3	1	3	4	40	5.258	1	0	10.938
3	1	3	3	41	5.14	1	0	10.345
3	1	3	4	34	4.37	1	0	10.059
3	1	3	3	32	4.321	1	0	9.793
3	1	3	3	33	4.297	1	0	8.292
3	1	3	4	28	3.583	1	0	8.223
3	1	3	3	25	3.416	1	0	8.006
3	1	3	4	28	3.56	1	0	7.916
3	1	3	3	28	3.82	1	0	7.838
3	1	3	4	38	4.988	1	0	7.483
3	1	3	4	24	3.06	1	0	7.225
3	1	3	4	26	3.353	1	0	7.176
3	1	3	3	32	4.162	1	0	7.147
3	1	3	1	27	3.63	1	0	7.078
3	1	3	3	41	5.021	1	0	6.959
3	1	3	4	34	4.472	1	0	6.792
3	1	3	3	25	3.336	1	0	6.673
3	1	3	3	20	2.859	1	0	6.338
6	3	3	12	51	3.583	3	0	6.317
3	1	3	3	32	4.083	1	0	6.268
3	1	3	3	33	4.376	1	0	6.219
3	1	3	3	31	3.988	1	0	6.051
3	1	3	4	36	4.6	1	0	5.982
3	1	3	4	23	3.202	1	0	5.863
3	1	3	3	23	3.106	1	0	5.696
3	1	3	4	25	3.392	1	0	5.626
3	1	3	4	27	3.662	1	0	5.528
3	1	3	4	20	2.836	1	0	5.459
3	1	3	3	20	2.741	1	0	5.41
3	1	3	4	18	2.725	1	0	5.291
3	1	3	4	25	3.336	1	0	5.172
6	3	3	12	30	2.463	3	0	5.172
3	1	3	4	26	3.606	1	0	5.172
3	1	3	3	22	2.971	1	0	5.054
3	1	3	1	25	3.185	1	0	5.005
3	1	3	3	35	4.33	1	0	5.005
3	1	3	4	19	2.701	1	0	5.005
6	3	3	9	33	2.483	3	0	4.886
3	1	3	3	17	2.415	1	0	4.768
3	1	3	4	21	2.932	1	0	4.481
3	1	3	4	18	2.511	1	0	4.314
3	1	3	4	18	2.645	1	0	4.314
3	1	3	4	12	1.875	1	0	3.958
3	1	3	4	24	3.257	1	0	3.909
3	1	3	3	13	2.152	1	0	3.86
3	1	3	3	19	2.764	1	0	3.86
3	1	3	3	16	2.162	1	0	3.553
3	1	3	3	19	2.566	1	0	3.504
3	1	3	4	16	2.297	1	0	3.504
3	1	3	3	16	2.28	1	0	3.218
3	1	3	4	22	3.027	1	0	3.218
3	1	3	3	12	1.978	1	0	3.169
3	1	3	3	15	2.343	1	0	3.169
3	1	3	1	8	1.54	1	0	3.12
3	1	3	1	18	2.28	1	0	3.099
3	1	3	3	18	2.59	1	0	3.099
3	1	3	4	12	1.954	1	0	2.932
3	1	3	3	13	1.954	1	0	2.932
3	1	3	3	13	2.113	1	0	2.883
3	1	3	3	13	2.073	1	0	2.596
3	1	3	1	8	1.326	1	0	2.596
3	1	3	3	8	1.517	1	0	2.478
3	1	3	3	11	1.764	1	0	2.478
3	1	3	4	7	1.382	1	0	2.359
3	1	3	3	13	1.994	1	0	2.359
3	1	3	4	8	1.573	1	0	2.359
3	1	3	3	8	1.517	1	0	2.192
3	1	3	4	9	1.629	1	0	2.122
3	1	3	3	6	1.168	1	0	1.954
3	1	3	4	5	1.112	1	0	1.954
3	1	3	3	9	1.454	1	0	1.836
3	1	3	3	8	1.477	1	0	1.668
5	2	3	6	8	1.025	1	1	1.501
3	1	3	1	3	0.651	1	0	0.977
3	1	3	1	1	0.77	1	0	0.691
3	1	2	2	47	5.521	0	1	12.655
1	0	2	0	37	12.536	0	0	12.536
1	0	2	0	36	12.369	0	0	12.369
1	0	2	0	33	11.629	0	0	11.629
1	0	2	0	35	11.49	0	0	11.49
1	0	2	0	29	10.128	0	0	10.128
1	0	2	0	29	9.891	0	0	9.891
1	0	2	0	26	9.151	0	0	9.151
1	0	2	0	27	8.844	0	0	8.844
1	0	2	0	25	8.509	0	0	8.509
1	0	2	0	22	8.124	0	0	8.124
1	0	2	0	24	8.104	0	0	8.104
1	0	2	0	24	8.104	0	0	8.104
1	0	2	0	23	8.055	0	0	8.055
1	0	2	0	22	8.006	0	0	8.006
1	0	2	0	21	7.838	0	0	7.838
1	0	2	0	21	7.72	0	0	7.72
1	0	2	0	23	7.699	0	0	7.699
1	0	2	0	23	7.581	0	0	7.581
1	0	2	0	22	7.532	0	0	7.532
1	0	2	0	20	7.315	0	0	7.315
1	0	2	0	22	7.295	0	0	7.295
1	0	2	0	20	7.078	0	0	7.078
1	0	2	0	21	7.008	0	0	7.008
1	0	2	0	19	6.91	0	0	6.91
4	2	2	7	48	4.612	2	0	6.317
3	1	2	2	20	2.55	0	1	6.268
1	0	2	0	17	6.219	0	0	6.219
3	1	2	2	28	3.432	0	1	6.15
1	0	2	0	18	6.031	0	0	6.031
1	0	2	0	16	5.933	0	0	5.933
1	0	2	0	18	5.913	0	0	5.913
1	0	2	0	16	5.814	0	0	5.814
1	0	2	0	17	5.745	0	0	5.745
1	0	2	0	17	5.745	0	0	5.745
1	0	2	0	16	5.696	0	0	5.696
1	0	2	0	16	5.696	0	0	5.696
1	0	2	0	15	5.647	0	0	5.647
1	0	2	0	17	5.626	0	0	5.626
1	0	2	0	16	5.577	0	0	5.577
1	0	2	0	15	5.528	0	0	5.528
1	0	2	0	17	5.508	0	0	5.508
1	0	2	0	14	5.36	0	0	5.36
1	0	2	0	16	5.34	0	0	5.34
1	0	2	0	15	5.291	0	0	5.291
1	0	2	0	14	5.242	0	0	5.242
1	0	2	0	14	5.123	0	0	5.123
1	0	2	0	15	5.054	0	0	5.054
1	0	2	0	12	5.025	0	0	5.025
1	0	2	0	14	5.005	0	0	5.005
1	0	2	0	14	5.005	0	0	5.005
1	0	2	0	14	5.005	0	0	5.005
1	0	2	0	14	5.005	0	0	5.005
1	0	2	0	14	4.886	0	0	4.886
1	0	2	0	14	4.886	0	0	4.886
1	0	2	0	13	4.837	0	0	4.837
1	0	2	0	14	4.768	0	0	4.768
1	0	2	0	14	4.768	0	0	4.768
1	0	2	0	12	4.669	0	0	4.669
1	0	2	0	12	4.669	0	0	4.669
1	0	2	0	14	4.649	0	0	4.649
1	0	2	0	13	4.6	0	0	4.6
1	0	2	0	13	4.6	0	0	4.6
1	0	2	0	11	4.502	0	0	4.502
1	0	2	0	13	4.481	0	0	4.481
1	0	2	0	12	4.432	0	0	4.432
1	0	2	0	13	4.363	0	0	4.363
1	0	2	0	13	4.363	0	0	4.363
1	0	2	0	12	4.314	0	0	4.314
1	0	2	0	12	4.314	0	0	4.314
1	0	2	0	11	4.265	0	0	4.265
1	0	2	0	13	4.244	0	0	4.244
1	0	2	0	13	4.244	0	0	4.244
1	0	2	0	12	4.195	0	0	4.195
1	0	2	0	11	4.146	0	0	4.146
1	0	2	0	9	3.929	0	0	3.929
1	0	2	0	11	3.909	0	0	3.909
1	0	2	0	11	3.909	0	0	3.909
1	0	2	0	10	3.86	0	0	3.86
1	0	2	0	10	3.86	0	0	3.86
1	0	2	0	9	3.811	0	0	3.811
1	0	2	0	11	3.79	0	0	3.79
1	0	2	0	10	3.741	0	0	3.741
1	0	2	0	9	3.692	0	0	3.692
1	0	2	0	9	3.692	0	0	3.692
1	0	2	0	11	3.672	0	0	3.672
1	0	2	0	10	3.623	0	0	3.623
1	0	2	0	10	3.623	0	0	3.623
1	0	2	0	10	3.623	0	0	3.623
1	0	2	0	10	3.623	0	0	3.623
1	0	2	0	10	3.623	0	0	3.623
1	0	2	0	9	3.574	0	0	3.574
1	0	2	0	9	3.574	0	0	3.574
1	0	2	0	11	3.553	0	0	3.553
1	0	2	0	10	3.504	0	0	3.504
1	0	2	0	10	3.504	0	0	3.504
1	0	2	0	10	3.504	0	0	3.504
1	0	2	0	9	3.455	0	0	3.455
1	0	2	0	9	3.455	0	0	3.455
1	0	2	0	9	3.218	0	0	3.218
1	0	2	0	9	3.218	0	0	3.218
1	0	2	0	7	3.12	0	0	3.12
3	1	2	2	10	1.359	0	1	3.099
1	0	2	0	8	3.05	0	0	3.05
1	0	2	0	8	3.05	0	0	3.05
1	0	2	0	8	3.05	0	0	3.05
1	0	2	0	8	3.05	0	0	3.05
1	0	2	0	8	3.05	0	0	3.05
1	0	2	0	8	3.05	0	0	3.05
1	0	2	0	8	3.05	0	0	3.05
1	0	2	0	8	3.05	0	0	3.05
1	0	2	0	7	3.001	0	0	3.001
1	0	2	0	7	3.001	0	0	3.001
1	0	2	0	8	2.932	0	0	2.932
1	0	2	0	8	2.932	0	0	2.932
1	0	2	0	8	2.932	0	0	2.932
1	0	2	0	7	2.883	0	0	2.883
1	0	2	0	7	2.883	0	0	2.883
1	0	2	0	7	2.883	0	0	2.883
1	0	2	0	7	2.883	0	0	2.883
1	0	2	0	8	2.813	0	0	2.813
1	0	2	0	8	2.813	0	0	2.813
1	0	2	0	8	2.813	0	0	2.813
1	0	2	0	8	2.813	0	0	2.813
1	0	2	0	7	2.764	0	0	2.764
1	0	2	0	7	2.764	0	0	2.764
1	0	2	0	7	2.764	0	0	2.764
1	0	2	0	7	2.764	0	0	2.764
1	0	2	0	7	2.764	0	0	2.764
1	0	2	0	7	2.764	0	0	2.764
1	0	2	0	6	2.715	0	0	2.715
1	0	2	0	7	2.645	0	0	2.645
1	0	2	0	7	2.645	0	0	2.645
1	0	2	0	7	2.645	0	0	2.645
1	0	2	0	7	2.645	0	0	2.645
1	0	2	0	6	2.596	0	0	2.596
1	0	2	0	6	2.596	0	0	2.596
1	0	2	0	6	2.596	0	0	2.596
1	0	2	0	6	2.596	0	0	2.596
1	0	2	0	7	2.527	0	0	2.527
1	0	2	0	6	2.478	0	0	2.478
1	0	2	0	6	2.478	0	0	2.478
1	0	2	0	6	2.478	0	0	2.478
1	0	2	0	6	2.478	0	0	2.478
1	0	2	0	6	2.478	0	0	2.478
1	0	2	0	6	2.478	0	0	2.478
1	0	2	0	5	2.429	0	0	2.429
1	0	2	0	7	2.408	0	0	2.408
1	0	2	0	7	2.408	0	0	2.408
1	0	2	0	6	2.359	0	0	2.359
1	0	2	0	6	2.359	0	0	2.359
1	0	2	0	6	2.359	0	0	2.359
1	0	2	0	6	2.359	0	0	2.359
1	0	2	0	6	2.359	0	0	2.359
1	0	2	0	6	2.359	0	0	2.359
1	0	2	0	6	2.359	0	0	2.359
1	0	2	0	6	2.359	0	0	2.359
1	0	2	0	6	2.241	0	0	2.241
1	0	2	0	6	2.241	0	0	2.241
1	0	2	0	6	2.241	0	0	2.241
1	0	2	0	6	2.241	0	0	2.241
1	0	2	0	6	2.241	0	0	2.241
1	0	2	0	6	2.241	0	0	2.241
1	0	2	0	5	2.192	0	0	2.192
1	0	2	0	5	2.192	0	0	2.192
1	0	2	0	5	2.192	0	0	2.192
1	0	2	0	5	2.192	0	0	2.192
1	0	2	0	5	2.192	0	0	2.192
1	0	2	0	5	2.192	0	0	2.192
1	0	2	0	5	2.192	0	0	2.192
1	0	2	0	5	2.192	0	0	2.192
1	0	2	0	6	2.122	0	0	2.122
1	0	2	0	6	2.122	0	0	2.122
1	0	2	0	5	2.073	0	0	2.073
1	0	2	0	5	2.073	0	0	2.073
1	0	2	0	5	2.073	0	0	2.073
1	0	2	0	5	2.073	0	0	2.073
1	0	2	0	5	2.073	0	0	2.073
1	0	2	0	5	2.073	0	0	2.073
1	0	2	0	5	2.073	0	0	2.073
1	0	2	0	5	2.073	0	0	2.073
1	0	2	0	5	2.073	0	0	2.073
1	0	2	0	5	2.073	0	0	2.073
1	0	2	0	5	2.073	0	0	2.073
1	0	2	0	5	1.954	0	0	1.954
1	0	2	0	5	1.954	0	0	1.954
1	0	2	0	5	1.954	0	0	1.954
1	0	2	0	5	1.954	0	0	1.954
1	0	2	0	5	1.954	0	0	1.954
1	0	2	0	5	1.954	0	0	1.954
1	0	2	0	5	1.954	0	0	1.954
1	0	2	0	4	1.905	0	0	1.905
3	1	2	2	4	0.826	0	1	1.905
1	0	2	0	4	1.905	0	0	1.905
1	0	2	0	5	1.836	0	0	1.836
1	0	2	0	5	1.836	0	0	1.836
1	0	2	0	5	1.836	0	0	1.836
1	0	2	0	5	1.836	0	0	1.836
1	0	2	0	4	1.787	0	0	1.787
1	0	2	0	4	1.787	0	0	1.787
1	0	2	0	4	1.787	0	0	1.787
1	0	2	0	4	1.787	0	0	1.787
1	0	2	0	4	1.787	0	0	1.787
1	0	2	0	4	1.787	0	0	1.787
1	0	2	0	4	1.787	0	0	1.787
1	0	2	0	4	1.787	0	0	1.787
1	0	2	0	4	1.787	0	0	1.787
1	0	2	0	4	1.668	0	0	1.668
1	0	2	0	4	1.668	0	0	1.668
1	0	2	0	4	1.668	0	0	1.668
1	0	2	0	4	1.668	0	0	1.668
1	0	2	0	4	1.668	0	0	1.668
1	0	2	0	4	1.668	0	0	1.668
1	0	2	0	4	1.668	0	0	1.668
1	0	2	0	4	1.668	0	0	1.668
1	0	2	0	4	1.668	0	0	1.668
1	0	2	0	4	1.668	0	0	1.668
1	0	2	0	4	1.668	0	0	1.668
1	0	2	0	4	1.55	0	0	1.55
1	0	2	0	4	1.55	0	0	1.55
1	0	2	0	4	1.55	0	0	1.55
1	0	2	0	4	1.55	0	0	1.55
1	0	2	0	4	1.55	0	0	1.55
1	0	2	0	4	1.55	0	0	1.55
1	0	2	0	3	1.501	0	0	1.501
1	0	2	0	3	1.501	0	0	1.501
1	0	2	0	3	1.501	0	0	1.501
1	0	2	0	3	1.501	0	0	1.501
1	0	2	0	3	1.501	0	0	1.501
1	0	2	0	3	1.501	0	0	1.501
1	0	2	0	3	1.382	0	0	1.382
1	0	2	0	3	1.382	0	0	1.382
1	0	2	0	3	1.382	0	0	1.382
1	0	2	0	3	1.382	0	0	1.382
1	0	2	0	3	1.382	0	0	1.382
1	0	2	0	3	1.382	0	0	1.382
1	0	2	0	3	1.382	0	0	1.382
1	0	2	0	3	1.382	0	0	1.382
1	0	2	0	3	1.382	0	0	1.382
1	0	2	0	3	1.382	0	0	1.382
1	0	2	0	3	1.382	0	0	1.382
1	0	2	0	3	1.382	0	0	1.382
1	0	2	0	3	1.382	0	0	1.382
1	0	2	0	3	1.382	0	0	1.382
1	0	2	0	3	1.382	0	0	1.382
1	0	2	0	3	1.263	0	0	1.263
1	0	2	0	3	1.263	0	0	1.263
1	0	2	0	3	1.263	0	0	1.263
1	0	2	0	3	1.263	0	0	1.263
1	0	2	0	3	1.263	0	0	1.263
1	0	2	0	3	1.263	0	0	1.263
1	0	2	0	3	1.263	0	0	1.263
1	0	2	0	3	1.263	0	0	1.263
1	0	2	0	3	1.263	0	0	1.263
1	0	2	0	3	1.263	0	0	1.263
1	0	2	0	2	1.214	0	0	1.214
1	0	2	0	2	1.214	0	0	1.214
1	0	2	0	2	1.214	0	0	1.214
1	0	2	0	2	1.214	0	0	1.214
1	0	2	0	2	1.214	0	0	1.214
1	0	2	0	2	1.214	0	0	1.214
1	0	2	0	2	1.214	0	0	1.214
1	0	2	0	3	1.145	0	0	1.145
1	0	2	0	3	1.145	0	0	1.145
1	0	2	0	3	1.145	0	0	1.145
1	0	2	0	3	1.145	0	0	1.145
1	0	2	0	3	1.145	0	0	1.145
1	0	2	0	2	1.096	0	0	1.096
1	0	2	0	2	1.096	0	0	1.096
1	0	2	0	2	1.096	0	0	1.096
1	0	2	0	2	1.096	0	0	1.096
1	0	2	0	2	1.096	0	0	1.096
1	0	2	0	2	1.096	0	0	1.096
1	0	2	0	2	1.096	0	0	1.096
1	0	2	0	2	1.096	0	0	1.096
1	0	2	0	2	1.096	0	0	1.096
1	0	2	0	2	1.096	0	0	1.096
1	0	2	0	2	1.096	0	0	1.096
1	0	2	0	2	1.096	0	0	1.096
1	0	2	0	2	1.096	0	0	1.096
1	0	2	0	2	1.096	0	0	1.096
1	0	2	0	2	0.977	0	0	0.977
1	0	2	0	2	0.977	0	0	0.977
1	0	2	0	2	0.977	0	0	0.977
1	0	2	0	2	0.977	0	0	0.977
1	0	2	0	2	0.977	0	0	0.977
1	0	2	0	2	0.977	0	0	0.977
1	0	2	0	2	0.977	0	0	0.977
1	0	2	0	2	0.977	0	0	0.977
1	0	2	0	2	0.977	0	0	0.977
1	0	2	0	2	0.977	0	0	0.977
1	0	2	0	2	0.977	0	0	0.977
1	0	2	0	2	0.977	0	0	0.977
1	0	2	0	2	0.977	0	0	0.977
1	0	2	0	2	0.977	0	0	0.977
1	0	2	0	2	0.977	0	0	0.977
1	0	2	0	2	0.977	0	0	0.977
1	0	2	0	2	0.977	0	0	0.977
1	0	2	0	2	0.977	0	0	0.977
1	0	2	0	2	0.977	0	0	0.977
1	0	2	0	2	0.977	0	0	0.977
1	0	2	0	2	0.977	0	0	0.977
1	0	2	0	2	0.977	0	0	0.977
1	0	2	0	2	0.977	0	0	0.977
1	0	2	0	2	0.977	0	0	0.977
1	0	2	0	2	0.977	0	0	0.977
1	0	2	0	2	0.977	0	0	0.977
1	0	2	0	2	0.977	0	0	0.977
1	0	2	0	2	0.859	0	0	0.859
1	0	2	0	2	0.859	0	0	0.859
1	0	2	0	2	0.859	0	0	0.859
1	0	2	0	2	0.859	0	0	0.859
1	0	2	0	2	0.859	0	0	0.859
1	0	2	0	2	0.859	0	0	0.859
1	0	2	0	2	0.859	0	0	0.859
1	0	2	0	2	0.859	0	0	0.859
1	0	2	0	2	0.859	0	0	0.859
1	0	2	0	2	0.859	0	0	0.859
1	0	2	0	1	0.81	0	0	0.81
1	0	2	0	1	0.81	0	0	0.81
1	0	2	0	1	0.81	0	0	0.81
1	0	2	0	1	0.81	0	0	0.81
1	0	2	0	1	0.81	0	0	0.81
1	0	2	0	1	0.81	0	0	0.81
1	0	2	0	1	0.81	0	0	0.81
1	0	2	0	1	0.81	0	0	0.81
3634	1594	2344	5215	37582	1634.91	1456	132	2460.19		30
121.133	53.1333	78.1333	173.833	1252.73	54.497	48.5333	4.4	82.0062
# Branches	# Junctions	# End-point voxels	# Junction voxels	# Slab voxels	Average Branch Length	# Triple points	# Quadruple points	Maximum Branch Length

[truncated: 20 more sheets: PFC WT-5, PFC WT-4, PFC WT-3, PFC WT-2, PFC WT, PFC AOAH-1, PFC AOAH-2, PFC AOAH-3, PFC AOAH-4, PFC AOAH-5, AOAH PFC-6, AOAH PFC-7, AOAH PFC-8, AOAH PFC-9, AOAH PFC-10, PFC AOAH-11, PFC AOAH-12, PFC AOAH-13, PFC AOAH-14, PFC AOAH-15]
