# Supplementary material for: Acyloxyacyl hydrolase regulates microglia-mediated pelvic pain
Source: PLoS One. 2022 Aug 18;17(8):e0269140. doi: 10.1371/journal.pone.0269140 (PMC9387837; doi:10.1371/journal.pone.0269140)
Supplement: S3 File — (XLSX) [file pone.0269140.s006.xlsx]

## Sheet: WT PVN-1
#Branches	#Junctions	#End-point voxels	#Junction voxels	#Slab voxels	Average Branch Length	#Triple points	#Quadruple points	Maximum Branch Length
909	487	325	1535	13285	5.63	457	28	29.213
111	56	51	180	1547	5.362	53	3	16.747
74	37	35	113	1081	5.494	35	2	23.861
88	46	33	161	1192	5.316	43	2	16.004
52	25	26	95	631	4.799	23	1	16.727
56	29	24	89	678	4.742	28	1	12.913
52	26	23	85	579	4.425	23	3	15.438
47	24	22	61	676	5.413	24	0	18.451
44	22	21	62	624	5.355	21	1	17.63
44	22	21	66	581	5.017	21	1	13.279
41	21	19	66	546	5.166	21	0	14.715
39	19	19	69	494	4.96	17	2	12.634
26	12	15	40	335	4.86	11	1	16.831
26	12	15	44	338	5.105	11	1	11.674
25	11	14	36	315	4.899	9	1	17.043
25	12	14	32	422	6.148	12	0	14.309
28	14	14	45	298	4.321	14	0	9.761
27	13	13	40	362	5.085	11	2	9.741
24	12	11	31	264	4.083	11	1	12.446
27	14	11	48	272	4.148	13	1	10.693
28	15	10	47	351	4.967	14	1	14.545
15	7	9	21	192	4.797	7	0	14.379
18	9	9	29	183	4.087	9	0	12.101
17	8	9	28	125	3.244	7	1	8.017
17	8	8	30	222	5.104	6	2	12.486
12	5	8	20	131	4.262	4	1	10.434
12	5	8	17	126	4.123	4	1	7.727
10	4	7	12	185	6.809	3	1	18.114
13	6	7	23	149	4.465	5	1	15.409
14	7	7	19	141	3.946	7	0	7.175
12	6	6	14	96	3.275	6	0	9.375
7	3	5	9	145	7.608	3	0	16.649
6	2	5	12	42	3.285	1	1	9.186
6	2	5	9	65	4.271	1	1	8.491
7	3	5	9	66	3.804	3	0	6.075
7	3	5	12	36	2.458	3	0	4.856
9	4	5	13	53	2.524	3	1	4.429
6	2	5	9	23	1.934	1	1	2.943
5	2	4	9	100	7.341	2	0	21.583
5	2	4	5	80	5.819	2	0	13.517
5	2	4	7	79	5.995	2	0	12.15
4	1	4	6	28	3.069	0	1	9.5
5	2	4	7	58	4.374	2	0	8.71
5	2	4	6	52	4.077	2	0	8.304
5	2	4	7	45	3.637	2	0	6.937
5	2	4	6	57	4.126	2	0	6.847
5	2	4	7	73	5.413	2	0	6.678
8	4	4	14	82	4.166	4	0	6.412
5	2	4	4	58	4.14	2	0	6.272
5	2	4	7	27	2.507	2	0	6.174
5	2	4	8	45	3.827	2	0	6.075
5	2	4	8	46	3.623	2	0	6.055
5	2	4	6	37	3.167	2	0	5.55
5	2	4	5	33	2.68	2	0	5.529
5	2	4	7	40	3.292	2	0	5.431
5	2	4	6	14	1.512	2	0	2.249
4	1	4	6	6	1.399	0	1	2.2
5	2	4	5	6	0.971	2	0	2.081
3	1	3	4	84	9.81	1	0	23.237
3	1	3	3	51	6.276	1	0	12.991
3	1	3	1	59	6.97	1	0	12.823
3	1	3	3	59	6.963	1	0	12.06
3	1	3	4	34	4.426	1	0	11.317
3	1	3	4	50	6.157	1	0	10.623
3	1	3	4	28	3.772	1	0	8.493
3	1	3	3	40	5.262	1	0	8.374
9	5	3	13	108	4.692	5	0	8.255
3	1	3	3	36	4.839	1	0	7.918
3	1	3	3	32	3.822	1	0	7.779
3	1	3	4	41	5.176	1	0	7.68
3	1	3	3	33	4.076	1	0	6.293
3	1	3	1	22	2.752	1	0	6.174
3	1	3	1	30	3.637	1	0	6.124
3	1	3	4	32	4.195	1	0	6.005
3	1	3	1	20	2.457	1	0	5.866
3	1	3	3	15	2.312	1	0	5.143
3	1	3	1	21	2.656	1	0	4.954
3	1	3	4	21	2.943	1	0	4.618
3	1	3	3	25	3.23	1	0	4.33
3	1	3	1	21	2.656	1	0	4.33
3	1	3	3	33	4.195	1	0	4.211
3	1	3	4	14	2.154	1	0	3.924
3	1	3	3	20	2.672	1	0	3.924
3	1	3	1	13	1.731	1	0	3.924
3	1	3	3	21	3.006	1	0	3.826
3	1	3	3	20	2.871	1	0	3.805
3	1	3	3	17	2.464	1	0	3.805
3	1	3	1	15	1.922	1	0	3.686
3	1	3	4	17	2.425	1	0	3.637
3	1	3	1	22	2.831	1	0	3.637
3	1	3	3	13	2.081	1	0	3.062
3	1	3	4	7	1.324	1	0	2.992
3	1	3	4	12	1.843	1	0	2.992
3	1	3	3	16	2.408	1	0	2.943
3	1	3	1	16	2.154	1	0	2.943
3	1	3	4	8	1.46	1	0	2.824
3	1	3	4	14	2.233	1	0	2.656
3	1	3	1	13	1.866	1	0	2.418
3	1	3	4	5	1.292	1	0	2.319
3	1	3	1	10	1.523	1	0	2.2
3	1	3	3	4	1.021	1	0	2.081
3	1	3	4	12	1.946	1	0	2.081
3	1	3	3	7	1.348	1	0	1.675
3	1	3	3	9	1.46	1	0	1.556
3	1	3	1	6	1.06	1	0	1.268
3	1	3	4	2	0.885	1	0	1.268
3	1	3	4	3	0.885	1	0	1.1
3	1	3	1	4	0.789	1	0	0.981
1	0	2	0	48	16.103	0	0	16.103
1	0	2	0	46	15.528	0	0	15.528
1	0	2	0	45	14.646	0	0	14.646
1	0	2	0	37	12.823	0	0	12.823
1	0	2	0	37	12.823	0	0	12.823
1	0	2	0	41	12.782	0	0	12.782
1	0	2	0	34	11.485	0	0	11.485
1	0	2	0	34	11.485	0	0	11.485
1	0	2	0	34	10.89	0	0	10.89
1	0	2	0	31	10.504	0	0	10.504
1	0	2	0	31	10.385	0	0	10.385
1	0	2	0	32	10.315	0	0	10.315
1	0	2	0	28	9.999	0	0	9.999
1	0	2	0	26	9.424	0	0	9.424
1	0	2	0	27	9.236	0	0	9.236
1	0	2	0	24	8.612	0	0	8.612
1	0	2	0	23	8.562	0	0	8.562
1	0	2	0	24	8.493	0	0	8.493
1	0	2	0	21	7.75	0	0	7.75
1	0	2	0	23	7.372	0	0	7.372
1	0	2	0	19	7.294	0	0	7.294
1	0	2	0	21	7.274	0	0	7.274
1	0	2	0	22	7.204	0	0	7.204
1	0	2	0	22	7.204	0	0	7.204
1	0	2	0	21	7.036	0	0	7.036
1	0	2	0	21	6.797	0	0	6.797
1	0	2	0	19	6.342	0	0	6.342
1	0	2	0	18	6.293	0	0	6.293
1	0	2	0	18	6.174	0	0	6.174
1	0	2	0	16	6.075	0	0	6.075
1	0	2	0	16	5.837	0	0	5.837
1	0	2	0	17	5.648	0	0	5.648
1	0	2	0	17	5.648	0	0	5.648
1	0	2	0	16	5.599	0	0	5.599
1	0	2	0	16	5.48	0	0	5.48
1	0	2	0	15	5.312	0	0	5.312
1	0	2	0	14	5.262	0	0	5.262
1	0	2	0	16	5.242	0	0	5.242
1	0	2	0	13	5.094	0	0	5.094
1	0	2	0	13	4.975	0	0	4.975
1	0	2	0	12	4.926	0	0	4.926
1	0	2	0	14	4.905	0	0	4.905
1	0	2	0	13	4.856	0	0	4.856
1	0	2	0	13	4.737	0	0	4.737
1	0	2	0	13	4.737	0	0	4.737
1	0	2	0	13	4.618	0	0	4.618
3	1	2	2	20	2.441	0	1	4.618
1	0	2	0	13	4.499	0	0	4.499
1	0	2	0	13	4.499	0	0	4.499
1	0	2	0	12	4.449	0	0	4.449
1	0	2	0	12	4.33	0	0	4.33
1	0	2	0	12	4.33	0	0	4.33
1	0	2	0	12	4.33	0	0	4.33
1	0	2	0	11	4.281	0	0	4.281
1	0	2	0	12	4.211	0	0	4.211
1	0	2	0	12	4.211	0	0	4.211
1	0	2	0	12	4.211	0	0	4.211
1	0	2	0	12	4.092	0	0	4.092
1	0	2	0	12	4.092	0	0	4.092
1	0	2	0	12	4.092	0	0	4.092
1	0	2	0	11	4.043	0	0	4.043
1	0	2	0	12	3.973	0	0	3.973
1	0	2	0	11	3.924	0	0	3.924
1	0	2	0	10	3.875	0	0	3.875
1	0	2	0	11	3.805	0	0	3.805
1	0	2	0	11	3.805	0	0	3.805
1	0	2	0	9	3.707	0	0	3.707
1	0	2	0	10	3.637	0	0	3.637
1	0	2	0	10	3.637	0	0	3.637
1	0	2	0	9	3.587	0	0	3.587
1	0	2	0	11	3.567	0	0	3.567
1	0	2	0	11	3.567	0	0	3.567
1	0	2	0	10	3.518	0	0	3.518
1	0	2	0	9	3.468	0	0	3.468
1	0	2	0	9	3.468	0	0	3.468
1	0	2	0	11	3.448	0	0	3.448
1	0	2	0	10	3.399	0	0	3.399
1	0	2	0	10	3.399	0	0	3.399
1	0	2	0	9	3.23	0	0	3.23
1	0	2	0	8	3.181	0	0	3.181
1	0	2	0	8	3.181	0	0	3.181
1	0	2	0	7	3.132	0	0	3.132
1	0	2	0	9	3.111	0	0	3.111
1	0	2	0	9	3.111	0	0	3.111
1	0	2	0	8	3.062	0	0	3.062
1	0	2	0	8	2.943	0	0	2.943
1	0	2	0	7	2.894	0	0	2.894
1	0	2	0	7	2.894	0	0	2.894
1	0	2	0	7	2.894	0	0	2.894
1	0	2	0	8	2.824	0	0	2.824
1	0	2	0	8	2.824	0	0	2.824
1	0	2	0	8	2.824	0	0	2.824
1	0	2	0	8	2.824	0	0	2.824
1	0	2	0	8	2.824	0	0	2.824
1	0	2	0	8	2.824	0	0	2.824
1	0	2	0	7	2.775	0	0	2.775
1	0	2	0	7	2.775	0	0	2.775
1	0	2	0	7	2.656	0	0	2.656
1	0	2	0	7	2.656	0	0	2.656
1	0	2	0	7	2.656	0	0	2.656
1	0	2	0	7	2.656	0	0	2.656
1	0	2	0	6	2.606	0	0	2.606
1	0	2	0	6	2.606	0	0	2.606
1	0	2	0	8	2.586	0	0	2.586
1	0	2	0	7	2.537	0	0	2.537
1	0	2	0	7	2.537	0	0	2.537
1	0	2	0	7	2.537	0	0	2.537
1	0	2	0	7	2.537	0	0	2.537
1	0	2	0	6	2.487	0	0	2.487
1	0	2	0	6	2.487	0	0	2.487
1	0	2	0	7	2.418	0	0	2.418
1	0	2	0	7	2.418	0	0	2.418
1	0	2	0	6	2.368	0	0	2.368
1	0	2	0	6	2.368	0	0	2.368
1	0	2	0	6	2.368	0	0	2.368
1	0	2	0	6	2.368	0	0	2.368
1	0	2	0	6	2.368	0	0	2.368
1	0	2	0	6	2.368	0	0	2.368
1	0	2	0	5	2.319	0	0	2.319
1	0	2	0	6	2.249	0	0	2.249
1	0	2	0	6	2.249	0	0	2.249
1	0	2	0	6	2.249	0	0	2.249
1	0	2	0	6	2.249	0	0	2.249
1	0	2	0	5	2.2	0	0	2.2
1	0	2	0	6	2.13	0	0	2.13
1	0	2	0	6	2.13	0	0	2.13
1	0	2	0	5	2.081	0	0	2.081
1	0	2	0	5	2.081	0	0	2.081
1	0	2	0	5	2.081	0	0	2.081
1	0	2	0	5	2.081	0	0	2.081
1	0	2	0	5	2.081	0	0	2.081
1	0	2	0	5	2.081	0	0	2.081
1	0	2	0	5	1.962	0	0	1.962
1	0	2	0	5	1.962	0	0	1.962
1	0	2	0	5	1.962	0	0	1.962
1	0	2	0	5	1.962	0	0	1.962
1	0	2	0	4	1.913	0	0	1.913
1	0	2	0	4	1.913	0	0	1.913
1	0	2	0	4	1.913	0	0	1.913
1	0	2	0	4	1.913	0	0	1.913
1	0	2	0	4	1.913	0	0	1.913
1	0	2	0	5	1.843	0	0	1.843
1	0	2	0	5	1.843	0	0	1.843
1	0	2	0	5	1.843	0	0	1.843
1	0	2	0	5	1.843	0	0	1.843
1	0	2	0	5	1.843	0	0	1.843
1	0	2	0	4	1.794	0	0	1.794
1	0	2	0	4	1.794	0	0	1.794
1	0	2	0	4	1.794	0	0	1.794
1	0	2	0	4	1.794	0	0	1.794
1	0	2	0	4	1.794	0	0	1.794
1	0	2	0	4	1.794	0	0	1.794
1	0	2	0	4	1.794	0	0	1.794
1	0	2	0	4	1.794	0	0	1.794
1	0	2	0	4	1.794	0	0	1.794
1	0	2	0	4	1.675	0	0	1.675
1	0	2	0	4	1.675	0	0	1.675
1	0	2	0	3	1.625	0	0	1.625
1	0	2	0	4	1.556	0	0	1.556
1	0	2	0	4	1.556	0	0	1.556
1	0	2	0	4	1.556	0	0	1.556
1	0	2	0	4	1.556	0	0	1.556
1	0	2	0	3	1.506	0	0	1.506
1	0	2	0	3	1.506	0	0	1.506
1	0	2	0	3	1.506	0	0	1.506
1	0	2	0	3	1.506	0	0	1.506
3	1	2	2	5	0.885	0	1	1.506
1	0	2	0	3	1.506	0	0	1.506
1	0	2	0	4	1.437	0	0	1.437
1	0	2	0	3	1.387	0	0	1.387
1	0	2	0	3	1.387	0	0	1.387
1	0	2	0	3	1.387	0	0	1.387
1	0	2	0	3	1.387	0	0	1.387
1	0	2	0	3	1.387	0	0	1.387
1	0	2	0	3	1.387	0	0	1.387
1	0	2	0	3	1.387	0	0	1.387
1	0	2	0	3	1.387	0	0	1.387
1	0	2	0	3	1.387	0	0	1.387
1	0	2	0	3	1.387	0	0	1.387
1	0	2	0	3	1.387	0	0	1.387
1	0	2	0	3	1.387	0	0	1.387
1	0	2	0	3	1.268	0	0	1.268
1	0	2	0	3	1.268	0	0	1.268
1	0	2	0	3	1.268	0	0	1.268
1	0	2	0	3	1.268	0	0	1.268
1	0	2	0	3	1.268	0	0	1.268
1	0	2	0	3	1.268	0	0	1.268
1	0	2	0	3	1.268	0	0	1.268
1	0	2	0	3	1.268	0	0	1.268
3	1	2	2	6	0.941	0	1	1.268
1	0	2	0	2	1.219	0	0	1.219
1	0	2	0	2	1.1	0	0	1.1
1	0	2	0	2	1.1	0	0	1.1
1	0	2	0	2	1.1	0	0	1.1
1	0	2	0	2	1.1	0	0	1.1
1	0	2	0	2	1.1	0	0	1.1
1	0	2	0	2	1.1	0	0	1.1
1	0	2	0	2	1.1	0	0	1.1
1	0	2	0	2	1.1	0	0	1.1
1	0	2	0	2	1.1	0	0	1.1
1	0	2	0	2	1.1	0	0	1.1
1	0	2	0	2	1.1	0	0	1.1
1	0	2	0	2	1.1	0	0	1.1
1	0	2	0	2	1.1	0	0	1.1
1	0	2	0	2	1.1	0	0	1.1
1	0	2	0	2	1.1	0	0	1.1
1	0	2	0	2	1.1	0	0	1.1
1	0	2	0	2	1.1	0	0	1.1
1	0	2	0	2	0.981	0	0	0.981
1	0	2	0	2	0.981	0	0	0.981
1	0	2	0	2	0.981	0	0	0.981
1	0	2	0	2	0.981	0	0	0.981
1	0	2	0	2	0.981	0	0	0.981
1	0	2	0	2	0.981	0	0	0.981
1	0	2	0	2	0.981	0	0	0.981
1	0	2	0	2	0.862	0	0	0.862
1	0	2	0	2	0.862	0	0	0.862
1	0	2	0	2	0.862	0	0	0.862
1	0	2	0	2	0.862	0	0	0.862
1	0	2	0	2	0.862	0	0	0.862
1	0	2	0	2	0.862	0	0	0.862
1	0	2	0	2	0.862	0	0	0.862
1	0	2	0	2	0.862	0	0	0.862
1	0	2	0	2	0.862	0	0	0.862
1	0	2	0	2	0.862	0	0	0.862
1	0	2	0	1	0.813	0	0	0.813
1	0	2	0	1	0.813	0	0	0.813
1	0	2	0	1	0.813	0	0	0.813
1	0	2	0	1	0.813	0	0	0.813
1	0	2	0	1	0.813	0	0	0.813
2474	1110	1539	3522	31124	1167.04	1037	68	1670.69		27
91.6296	41.1111	57	130.444	1152.74	43.2236	38.4074	2.51852	61.8773
#Branches	#Junctions	#End-point voxels	#Junction voxels	#Slab voxels	Average Branch Length	#Triple points	#Quadruple points	Maximum Branch Length

## Sheet: WT PVN-2
#Branches	#Junctions	#End-point voxels	#Junction voxels	#Slab voxels	Average Branch Length	#Triple points	#Quadruple points	Maximum Branch Length
604	318	231	1017	8610	5.493	291	25	28.807
167	87	68	275	1991	4.677	82	5	18.57
156	82	60	267	2203	5.389	76	6	18.114
160	84	60	269	2014	4.958	76	8	15.528
147	79	54	248	1996	5.225	76	3	22.416
116	61	47	183	1404	4.713	59	2	14.982
97	51	37	162	1210	4.856	47	4	16.866
73	40	24	124	874	4.637	38	2	12.971
42	20	23	60	571	5.275	19	1	17.412
43	20	23	77	551	4.951	17	3	13.209
67	38	21	109	839	4.841	37	0	13.923
36	17	18	57	402	4.31	14	3	13.813
36	18	16	57	400	4.331	16	2	11.941
27	13	15	37	286	4.12	13	0	11.485
28	14	13	44	333	4.597	13	1	15.032
29	15	12	46	298	4.089	14	1	8.234
21	10	11	33	272	4.945	9	1	20.532
18	8	11	26	188	4.134	7	1	10.96
14	6	9	20	205	5.514	5	1	11.99
15	7	9	19	204	5.282	7	0	11.575
12	4	9	24	148	5.103	2	1	9.018
12	5	8	19	160	5.148	4	1	14.884
10	3	8	17	113	4.64	1	1	13.227
13	6	8	18	134	4.188	6	0	7.819
11	5	7	18	103	3.854	5	0	10.048
11	5	7	16	98	3.589	5	0	8.423
14	7	7	22	95	2.826	7	0	7.898
11	5	6	15	160	5.557	4	1	15.563
15	8	6	28	140	3.797	8	0	13.615
9	4	6	11	91	3.892	4	0	11.346
9	4	6	8	95	4.189	4	0	9.593
8	3	6	11	105	4.964	2	1	9.572
9	4	6	13	82	3.735	4	0	5.143
10	5	5	14	155	5.661	5	0	21.94
7	3	5	8	117	6.026	3	0	10.91
6	2	5	11	81	5.481	1	1	10.742
7	3	5	8	57	3.318	3	0	10.693
7	3	5	5	62	3.356	3	0	10.118
7	3	5	10	88	4.782	3	0	7.898
7	3	5	7	62	3.473	3	0	7.729
6	2	5	5	51	3.428	1	1	7.442
9	4	5	17	76	3.597	3	1	6.903
6	2	5	9	53	3.786	1	1	6.804
7	3	5	10	70	3.866	3	0	6.797
7	3	5	7	55	3.27	3	0	6.481
7	3	5	9	47	2.922	3	0	5.55
7	3	5	8	42	2.482	3	0	4.38
6	2	5	8	51	3.405	1	1	4.261
6	2	5	8	14	1.508	1	1	2.656
5	2	4	8	90	6.542	2	0	21.205
5	2	4	7	66	4.977	2	0	12.536
5	2	4	7	73	5.45	2	0	9.691
8	4	4	10	78	3.84	4	0	9.593
5	2	4	4	34	2.713	2	0	8.948
6	2	4	8	46	3.279	0	2	8.31
5	2	4	7	52	4.182	2	0	7.561
5	2	4	6	50	3.962	2	0	6.888
7	3	4	9	58	3.425	2	1	6.174
5	2	4	8	33	2.838	2	0	6.174
5	2	4	5	34	2.723	2	0	5.886
5	2	4	4	31	2.636	2	0	5.619
4	1	4	6	30	3.218	0	1	5.361
5	2	4	7	37	3.01	2	0	5.361
10	5	4	12	51	2.28	4	1	5.192
5	2	4	2	32	2.507	2	0	4.975
6	2	4	7	44	3.172	0	2	4.973
5	2	4	8	21	2.315	2	0	4.807
5	2	4	6	40	3.292	2	0	4.618
5	2	4	6	34	2.709	2	0	4.548
5	2	4	4	32	2.765	2	0	4.281
5	2	4	4	20	1.909	2	0	3.875
5	2	4	7	25	2.273	2	0	3.805
5	2	4	4	18	1.77	2	0	2.775
5	2	4	7	10	1.235	2	0	1.556
3	1	3	3	108	12.053	1	0	26.328
3	1	3	1	75	8.502	1	0	18.759
3	1	3	1	64	7.449	1	0	17.609
3	1	3	1	51	6.164	1	0	12.872
3	1	3	3	59	7.003	1	0	11.822
3	1	3	3	50	5.903	1	0	11.177
3	1	3	1	52	6.157	1	0	10.385
3	1	3	4	32	4.298	1	0	10.167
3	1	3	3	60	7.138	1	0	10.098
3	1	3	3	36	4.443	1	0	8.423
8	4	3	14	97	4.883	3	1	8.374
3	1	3	3	44	5.566	1	0	8.205
3	1	3	4	29	3.812	1	0	7.898
3	1	3	4	55	6.715	1	0	7.898
6	3	3	7	49	3.54	3	0	7.7
6	3	3	8	50	3.358	3	0	7.512
3	1	3	3	28	3.359	1	0	7.253
3	1	3	1	26	3.095	1	0	7.036
3	1	3	4	33	4.37	1	0	6.986
3	1	3	3	26	3.604	1	0	6.818
3	1	3	3	38	4.714	1	0	6.748
3	1	3	3	31	4.003	1	0	6.342
3	1	3	3	23	2.96	1	0	5.985
3	1	3	1	36	4.251	1	0	5.886
3	1	3	4	35	4.403	1	0	5.767
3	1	3	3	28	3.676	1	0	5.55
3	1	3	3	32	3.861	1	0	5.41
3	1	3	1	25	3.277	1	0	5.262
3	1	3	3	22	2.864	1	0	5.192
3	1	3	3	33	4.314	1	0	5.094
3	1	3	4	30	3.709	1	0	5.073
3	1	3	4	16	2.385	1	0	4.786
3	1	3	4	22	3.158	1	0	4.667
3	1	3	4	16	2.289	1	0	4.499
3	1	3	3	26	3.406	1	0	4.449
3	1	3	3	27	3.501	1	0	4.261
3	1	3	5	24	3.366	1	0	4.162
3	1	3	4	17	2.56	1	0	4.043
3	1	3	1	19	2.544	1	0	4.043
3	1	3	4	12	2.121	1	0	3.994
3	1	3	3	21	3.006	1	0	3.875
3	1	3	3	12	1.985	1	0	3.875
3	1	3	3	17	2.385	1	0	3.805
3	1	3	3	24	3.293	1	0	3.707
3	1	3	3	16	2.21	1	0	3.686
3	1	3	1	21	2.712	1	0	3.686
3	1	3	4	11	1.985	1	0	3.587
3	1	3	3	18	2.52	1	0	3.518
3	1	3	3	13	2.002	1	0	3.399
3	1	3	1	18	2.408	1	0	3.349
3	1	3	1	17	2.193	1	0	3.349
3	1	3	3	17	2.583	1	0	3.062
3	1	3	4	13	1.978	1	0	2.992
5	2	3	3	22	1.928	1	1	2.894
3	1	3	4	12	2.081	1	0	2.894
3	1	3	1	11	1.619	1	0	2.775
3	1	3	1	15	2.041	1	0	2.775
3	1	3	3	9	1.619	1	0	2.606
3	1	3	4	11	1.731	1	0	2.537
3	1	3	3	8	1.443	1	0	2.368
3	1	3	3	7	1.348	1	0	2.081
3	1	3	4	10	1.612	1	0	1.843
3	1	3	4	7	1.483	1	0	1.675
3	1	3	3	8	1.443	1	0	1.675
3	1	3	1	7	1.077	1	0	1.437
3	1	3	4	2	0.925	1	0	1.268
3	1	3	1	5	0.846	1	0	1.149
3	1	3	4	0	0.654	1	0	0.981
1	0	2	0	70	21.948	0	0	21.948
1	0	2	0	58	20.285	0	0	20.285
1	0	2	0	57	18.808	0	0	18.808
1	0	2	0	55	18.233	0	0	18.233
1	0	2	0	43	14.666	0	0	14.666
1	0	2	0	40	13.09	0	0	13.09
1	0	2	0	36	12.655	0	0	12.655
1	0	2	0	36	12.536	0	0	12.536
1	0	2	0	38	12.515	0	0	12.515
1	0	2	0	37	12.109	0	0	12.109
1	0	2	0	33	11.079	0	0	11.079
1	0	2	0	32	10.672	0	0	10.672
1	0	2	0	32	10.553	0	0	10.553
1	0	2	0	29	10.286	0	0	10.286
1	0	2	0	27	10.069	0	0	10.069
1	0	2	0	29	10.048	0	0	10.048
1	0	2	0	30	9.503	0	0	9.503
1	0	2	0	26	8.829	0	0	8.829
1	0	2	0	24	8.731	0	0	8.731
1	0	2	0	25	8.542	0	0	8.542
1	0	2	0	24	8.255	0	0	8.255
1	0	2	0	23	8.205	0	0	8.205
1	0	2	0	24	8.017	0	0	8.017
1	0	2	0	23	7.848	0	0	7.848
1	0	2	0	22	7.68	0	0	7.68
1	0	2	0	20	7.462	0	0	7.462
1	0	2	0	20	7.343	0	0	7.343
1	0	2	0	19	7.294	0	0	7.294
1	0	2	0	19	7.175	0	0	7.175
1	0	2	0	20	6.986	0	0	6.986
1	0	2	0	20	6.867	0	0	6.867
1	0	2	0	19	6.699	0	0	6.699
1	0	2	0	20	6.629	0	0	6.629
1	0	2	0	19	6.58	0	0	6.58
1	0	2	0	18	6.412	0	0	6.412
1	0	2	0	19	6.342	0	0	6.342
4	2	2	8	30	3.379	2	0	6.243
1	0	2	0	18	6.174	0	0	6.174
1	0	2	0	16	6.075	0	0	6.075
1	0	2	0	18	6.055	0	0	6.055
1	0	2	0	18	6.055	0	0	6.055
1	0	2	0	18	6.055	0	0	6.055
1	0	2	0	16	5.956	0	0	5.956
1	0	2	0	17	5.886	0	0	5.886
1	0	2	0	17	5.886	0	0	5.886
1	0	2	0	17	5.886	0	0	5.886
1	0	2	0	16	5.837	0	0	5.837
1	0	2	0	16	5.718	0	0	5.718
1	0	2	0	17	5.648	0	0	5.648
1	0	2	0	17	5.529	0	0	5.529
1	0	2	0	16	5.48	0	0	5.48
1	0	2	0	16	5.48	0	0	5.48
1	0	2	0	17	5.41	0	0	5.41
1	0	2	0	14	5.381	0	0	5.381
1	0	2	0	15	5.312	0	0	5.312
1	0	2	0	14	5.262	0	0	5.262
1	0	2	0	14	5.143	0	0	5.143
1	0	2	0	15	5.073	0	0	5.073
1	0	2	0	14	5.024	0	0	5.024
1	0	2	0	15	4.954	0	0	4.954
1	0	2	0	15	4.954	0	0	4.954
1	0	2	0	15	4.954	0	0	4.954
1	0	2	0	15	4.954	0	0	4.954
1	0	2	0	13	4.856	0	0	4.856
1	0	2	0	12	4.807	0	0	4.807
1	0	2	0	14	4.786	0	0	4.786
1	0	2	0	14	4.786	0	0	4.786
1	0	2	0	12	4.688	0	0	4.688
1	0	2	0	13	4.499	0	0	4.499
1	0	2	0	12	4.449	0	0	4.449
1	0	2	0	13	4.38	0	0	4.38
1	0	2	0	12	4.33	0	0	4.33
1	0	2	0	12	4.33	0	0	4.33
1	0	2	0	13	4.261	0	0	4.261
1	0	2	0	13	4.261	0	0	4.261
1	0	2	0	12	4.211	0	0	4.211
1	0	2	0	12	4.211	0	0	4.211
1	0	2	0	12	4.211	0	0	4.211
1	0	2	0	13	4.142	0	0	4.142
1	0	2	0	12	4.092	0	0	4.092
1	0	2	0	11	4.043	0	0	4.043
1	0	2	0	11	4.043	0	0	4.043
1	0	2	0	11	4.043	0	0	4.043
1	0	2	0	11	3.924	0	0	3.924
1	0	2	0	10	3.875	0	0	3.875
1	0	2	0	11	3.805	0	0	3.805
1	0	2	0	9	3.707	0	0	3.707
1	0	2	0	11	3.686	0	0	3.686
1	0	2	0	9	3.587	0	0	3.587
1	0	2	0	10	3.518	0	0	3.518
1	0	2	0	10	3.518	0	0	3.518
1	0	2	0	10	3.518	0	0	3.518
1	0	2	0	9	3.468	0	0	3.468
1	0	2	0	10	3.399	0	0	3.399
1	0	2	0	9	3.349	0	0	3.349
3	1	2	2	11	1.539	0	1	3.349
1	0	2	0	8	3.3	0	0	3.3
1	0	2	0	9	3.23	0	0	3.23
1	0	2	0	9	3.23	0	0	3.23
1	0	2	0	8	3.181	0	0	3.181
1	0	2	0	8	3.181	0	0	3.181
1	0	2	0	9	3.111	0	0	3.111
1	0	2	0	7	3.013	0	0	3.013
1	0	2	0	8	2.943	0	0	2.943
1	0	2	0	8	2.943	0	0	2.943
1	0	2	0	8	2.943	0	0	2.943
1	0	2	0	8	2.943	0	0	2.943
1	0	2	0	7	2.894	0	0	2.894
1	0	2	0	7	2.894	0	0	2.894
1	0	2	0	7	2.894	0	0	2.894
1	0	2	0	7	2.894	0	0	2.894
1	0	2	0	8	2.824	0	0	2.824
1	0	2	0	7	2.775	0	0	2.775
1	0	2	0	7	2.775	0	0	2.775
1	0	2	0	7	2.775	0	0	2.775
1	0	2	0	7	2.656	0	0	2.656
1	0	2	0	7	2.656	0	0	2.656
1	0	2	0	6	2.606	0	0	2.606
1	0	2	0	7	2.537	0	0	2.537
1	0	2	0	7	2.537	0	0	2.537
1	0	2	0	7	2.537	0	0	2.537
1	0	2	0	6	2.487	0	0	2.487
1	0	2	0	6	2.487	0	0	2.487
1	0	2	0	6	2.487	0	0	2.487
3	1	2	2	7	1.156	0	1	2.487
1	0	2	0	6	2.368	0	0	2.368
1	0	2	0	6	2.368	0	0	2.368
1	0	2	0	6	2.368	0	0	2.368
1	0	2	0	6	2.368	0	0	2.368
1	0	2	0	6	2.368	0	0	2.368
1	0	2	0	6	2.368	0	0	2.368
1	0	2	0	6	2.368	0	0	2.368
1	0	2	0	6	2.368	0	0	2.368
1	0	2	0	6	2.249	0	0	2.249
1	0	2	0	6	2.249	0	0	2.249
1	0	2	0	6	2.249	0	0	2.249
1	0	2	0	6	2.249	0	0	2.249
1	0	2	0	6	2.249	0	0	2.249
1	0	2	0	6	2.249	0	0	2.249
1	0	2	0	6	2.249	0	0	2.249
1	0	2	0	5	2.2	0	0	2.2
1	0	2	0	5	2.2	0	0	2.2
1	0	2	0	6	2.13	0	0	2.13
1	0	2	0	5	2.081	0	0	2.081
1	0	2	0	5	2.081	0	0	2.081
1	0	2	0	5	2.081	0	0	2.081
1	0	2	0	5	2.081	0	0	2.081
1	0	2	0	5	2.081	0	0	2.081
1	0	2	0	5	2.081	0	0	2.081
1	0	2	0	5	2.081	0	0	2.081
1	0	2	0	5	1.962	0	0	1.962
1	0	2	0	5	1.962	0	0	1.962
1	0	2	0	5	1.962	0	0	1.962
1	0	2	0	5	1.962	0	0	1.962
1	0	2	0	5	1.843	0	0	1.843
1	0	2	0	5	1.843	0	0	1.843
1	0	2	0	5	1.843	0	0	1.843
1	0	2	0	5	1.843	0	0	1.843
1	0	2	0	5	1.843	0	0	1.843
1	0	2	0	5	1.843	0	0	1.843
1	0	2	0	5	1.843	0	0	1.843
1	0	2	0	4	1.794	0	0	1.794
1	0	2	0	4	1.794	0	0	1.794
1	0	2	0	4	1.794	0	0	1.794
1	0	2	0	4	1.794	0	0	1.794
1	0	2	0	4	1.794	0	0	1.794
1	0	2	0	5	1.724	0	0	1.724
1	0	2	0	5	1.724	0	0	1.724
1	0	2	0	4	1.675	0	0	1.675
1	0	2	0	4	1.675	0	0	1.675
1	0	2	0	4	1.675	0	0	1.675
1	0	2	0	4	1.675	0	0	1.675
1	0	2	0	4	1.675	0	0	1.675
1	0	2	0	4	1.675	0	0	1.675
1	0	2	0	4	1.675	0	0	1.675
1	0	2	0	4	1.675	0	0	1.675
1	0	2	0	4	1.675	0	0	1.675
1	0	2	0	4	1.675	0	0	1.675
1	0	2	0	3	1.625	0	0	1.625
1	0	2	0	4	1.556	0	0	1.556
1	0	2	0	4	1.556	0	0	1.556
1	0	2	0	4	1.556	0	0	1.556
1	0	2	0	4	1.556	0	0	1.556
1	0	2	0	4	1.556	0	0	1.556
1	0	2	0	4	1.556	0	0	1.556
1	0	2	0	4	1.556	0	0	1.556
1	0	2	0	4	1.556	0	0	1.556
1	0	2	0	3	1.506	0	0	1.506
1	0	2	0	3	1.506	0	0	1.506
1	0	2	0	3	1.506	0	0	1.506
1	0	2	0	3	1.506	0	0	1.506
1	0	2	0	3	1.506	0	0	1.506
1	0	2	0	3	1.506	0	0	1.506
1	0	2	0	3	1.506	0	0	1.506
1	0	2	0	3	1.387	0	0	1.387
1	0	2	0	3	1.387	0	0	1.387
1	0	2	0	3	1.387	0	0	1.387
1	0	2	0	3	1.387	0	0	1.387
1	0	2	0	3	1.387	0	0	1.387
1	0	2	0	3	1.387	0	0	1.387
1	0	2	0	3	1.387	0	0	1.387
1	0	2	0	3	1.387	0	0	1.387
1	0	2	0	3	1.387	0	0	1.387
1	0	2	0	3	1.387	0	0	1.387
1	0	2	0	3	1.387	0	0	1.387
1	0	2	0	3	1.268	0	0	1.268
1	0	2	0	3	1.268	0	0	1.268
1	0	2	0	3	1.268	0	0	1.268
1	0	2	0	3	1.268	0	0	1.268
3	1	2	2	5	0.885	0	1	1.268
1	0	2	0	3	1.268	0	0	1.268
1	0	2	0	3	1.268	0	0	1.268
1	0	2	0	3	1.268	0	0	1.268
1	0	2	0	3	1.268	0	0	1.268
1	0	2	0	2	1.219	0	0	1.219
1	0	2	0	2	1.219	0	0	1.219
1	0	2	0	2	1.219	0	0	1.219
1	0	2	0	2	1.219	0	0	1.219
1	0	2	0	2	1.219	0	0	1.219
1	0	2	0	3	1.149	0	0	1.149
1	0	2	0	3	1.149	0	0	1.149
1	0	2	0	2	1.1	0	0	1.1
1	0	2	0	2	1.1	0	0	1.1
1	0	2	0	2	1.1	0	0	1.1
1	0	2	0	2	1.1	0	0	1.1
1	0	2	0	2	1.1	0	0	1.1
1	0	2	0	2	1.1	0	0	1.1
3	1	2	2	3	0.694	0	1	1.1
1	0	2	0	2	1.1	0	0	1.1
1	0	2	0	2	1.1	0	0	1.1
1	0	2	0	2	1.1	0	0	1.1
1	0	2	0	2	1.1	0	0	1.1
1	0	2	0	2	0.981	0	0	0.981
1	0	2	0	2	0.981	0	0	0.981
1	0	2	0	2	0.981	0	0	0.981
1	0	2	0	2	0.981	0	0	0.981
1	0	2	0	2	0.981	0	0	0.981
1	0	2	0	2	0.981	0	0	0.981
1	0	2	0	2	0.981	0	0	0.981
1	0	2	0	2	0.981	0	0	0.981
1	0	2	0	2	0.981	0	0	0.981
1	0	2	0	2	0.981	0	0	0.981
1	0	2	0	2	0.981	0	0	0.981
1	0	2	0	2	0.981	0	0	0.981
1	0	2	0	2	0.981	0	0	0.981
1	0	2	0	2	0.981	0	0	0.981
1	0	2	0	2	0.981	0	0	0.981
1	0	2	0	2	0.981	0	0	0.981
1	0	2	0	2	0.981	0	0	0.981
1	0	2	0	2	0.862	0	0	0.862
1	0	2	0	2	0.862	0	0	0.862
1	0	2	0	2	0.862	0	0	0.862
1	0	2	0	2	0.862	0	0	0.862
1	0	2	0	2	0.862	0	0	0.862
1	0	2	0	2	0.862	0	0	0.862
1	0	2	0	2	0.862	0	0	0.862
1	0	2	0	1	0.813	0	0	0.813
1	0	2	0	1	0.813	0	0	0.813
1	0	2	0	1	0.813	0	0	0.813
1	0	2	0	1	0.813	0	0	0.813
1	0	2	0	1	0.813	0	0	0.813
1	0	2	0	1	0.813	0	0	0.813
2778	1234	1760	3888	32982	1459.05	1136	93	2074.66		31
89.6129	39.8065	56.7742	125.419	1063.94	47.066	36.6452	3	66.9245
#Branches	#Junctions	#End-point voxels	#Junction voxels	#Slab voxels	Average Branch Length	#Triple points	#Quadruple points	Maximum Branch Length

## Sheet: WT PVN-3
# Branches	# Junctions	# End-point voxels	#Junction voxels	#Slab voxels	Average Branch Length	#Triple points	#Quadruple points	Maximum branch length
358	180	157	595	4104	4.565	163	15	21.855
264	135	107	416	3093	4.654	121	12	16.494
204	106	85	328	2351	4.536	101	5	24.038
160	78	78	230	2038	4.991	71	6	19.585
144	74	60	227	1544	4.309	69	4	18.657
102	50	49	173	1063	4.25	45	5	15.063
101	49	47	166	1181	4.647	42	6	17.876
116	60	47	195	1354	4.596	55	5	17.521
84	41	41	134	1033	4.864	38	2	19.091
75	37	35	124	893	4.645	33	4	17.611
72	36	34	134	662	3.819	34	2	14.687
71	36	32	118	857	4.704	34	2	14.254
69	33	32	116	747	4.342	26	7	13.485
71	36	31	109	1046	5.608	33	3	22.104
53	24	29	83	494	3.934	20	3	14.349
55	26	26	95	659	4.747	20	6	26.215
59	30	26	94	564	3.928	28	2	11.224
50	25	25	84	649	5.075	25	0	16.969
50	24	25	76	722	5.521	21	3	15.726
43	21	23	67	407	3.83	21	0	12.704
31	14	17	49	418	5.202	12	1	11.825
30	15	15	51	440	5.672	15	0	18.134
29	14	15	44	373	4.954	13	1	12.271
25	11	14	41	277	4.538	8	3	8.815
22	10	13	34	163	3.193	9	1	9.625
23	11	13	32	202	3.6	11	0	7.532
18	8	11	27	260	5.483	7	1	15.488
21	10	11	32	226	4.214	9	1	10.897
21	10	11	33	208	4.025	9	1	9.94
19	9	10	30	209	4.336	8	1	13.751
16	7	10	22	140	3.624	6	1	11.796
20	10	10	30	272	5.142	10	0	10.582
18	8	10	34	159	3.779	6	2	8.11
15	7	9	19	124	3.403	7	0	9.388
18	9	9	30	193	4.194	9	0	9.249
15	7	9	23	148	4.073	7	0	8.766
19	9	9	30	173	3.706	7	2	7.699
17	8	9	26	154	3.817	7	1	6.554
15	7	8	28	170	4.572	6	1	10.721
18	9	8	26	196	4.33	8	1	10.177
12	5	8	18	130	4.474	4	1	9.506
16	8	8	24	197	4.749	8	0	8.697
12	5	8	16	85	2.989	4	1	6.554
11	4	8	17	71	2.909	3	0	6.553
10	4	7	11	118	4.492	3	1	8.411
14	7	7	18	167	4.637	7	0	8.153
11	5	7	11	111	4.107	5	0	8.055
11	5	7	12	85	3.096	5	0	7.127
13	6	7	18	72	2.343	5	1	5.626
11	5	7	10	79	2.985	5	0	5.054
9	4	6	13	106	4.655	4	0	12.132
8	3	6	14	82	4.174	2	1	9.556
9	4	6	15	100	4.364	4	0	9.081
9	4	6	13	95	4.036	4	0	8.746
9	4	6	11	63	2.802	4	0	8.321
11	5	6	16	124	4.295	4	1	8.272
11	5	6	20	85	3.307	4	1	7.986
12	6	6	21	116	3.861	6	0	7.936
9	4	6	10	79	3.477	4	0	7.176
9	4	6	15	57	2.799	4	0	7.127
10	4	6	15	92	3.946	2	2	6.841
11	5	6	21	81	3.151	4	1	6.827
9	4	6	14	89	3.864	4	0	6.505
8	3	6	12	81	4.239	2	1	6.387
9	4	6	9	56	2.648	4	0	5.863
9	4	6	11	58	2.656	4	0	5.794
8	3	6	9	52	2.854	2	1	5.222
9	4	6	14	46	2.391	4	0	5.172
6	2	5	9	79	5.357	1	1	10.414
7	3	5	11	51	3.139	3	0	9.032
7	3	5	3	93	4.614	3	0	8.677
7	3	5	8	70	3.861	3	0	8.341
7	3	5	10	56	3.286	3	0	7.72
7	3	5	7	57	3.187	3	0	6.91
10	5	5	16	77	3.203	5	0	6.436
7	3	5	8	64	3.389	3	0	6.031
7	3	5	12	54	3.363	3	0	6.002
7	3	5	12	50	3.064	3	0	5.508
7	3	5	10	53	3.129	3	0	4.935
7	3	5	11	30	2.111	3	0	4.837
7	3	5	10	37	2.509	3	0	4.551
6	2	5	10	34	2.755	1	1	4.195
7	3	5	10	34	2.318	3	0	3.455
10	5	4	16	133	5.116	4	1	19.661
5	2	4	7	76	5.753	2	0	17.324
7	3	4	8	82	4.393	2	1	13.444
8	4	4	16	82	4.171	4	0	10.247
5	2	4	7	48	4.126	2	0	9.744
5	2	4	7	37	3.046	2	0	9.368
8	4	4	13	90	4.273	4	0	9.298
5	2	4	7	51	4.132	2	0	8.153
5	2	4	2	64	4.756	2	0	8.006
5	2	4	6	40	3.279	2	0	7.769
5	2	4	7	39	3.184	2	0	7.245
5	2	4	7	38	3.141	2	0	6.98
4	1	4	6	48	5.212	0	1	6.91
5	2	4	8	39	3.313	2	0	6.268
5	2	4	7	27	2.426	2	0	5.745
5	2	4	6	43	3.593	2	0	5.696
5	2	4	6	30	2.683	2	0	5.074
5	2	4	7	28	2.555	2	0	4.551
5	2	4	6	18	1.83	2	0	4.265
5	2	4	4	20	1.816	2	0	4.077
5	2	4	6	29	2.507	2	0	4.028
7	3	4	10	32	2.159	2	1	3.839
4	1	4	6	16	2.135	0	1	3.608
5	2	4	5	15	1.53	2	0	2.981
5	2	4	7	14	1.54	2	0	2.241
5	2	4	8	12	1.53	2	0	2.073
3	1	3	1	68	7.96	1	0	15.419
3	1	3	3	41	5.179	1	0	14.156
3	1	3	4	54	6.357	1	0	11.657
3	1	3	3	46	5.419	1	0	9.584
5	2	3	5	44	3.583	1	1	9.339
3	1	3	3	30	3.774	1	0	8.963
3	1	3	3	53	6.008	1	0	8.726
3	1	3	1	39	4.6	1	0	7.936
6	3	3	11	48	3.471	3	0	7.887
3	1	3	3	37	4.363	1	0	7.581
3	1	3	3	35	4.528	1	0	7.245
3	1	3	4	23	3.241	1	0	6.792
3	1	3	1	33	4.028	1	0	6.792
3	1	3	3	37	4.798	1	0	6.15
3	1	3	3	37	4.6	1	0	5.913
3	1	3	3	35	4.488	1	0	5.814
3	1	3	4	33	4.393	1	0	5.528
3	1	3	3	22	2.971	1	0	5.291
3	1	3	3	28	3.741	1	0	5.291
3	1	3	3	26	3.313	1	0	5.005
3	1	3	4	20	3.034	1	0	4.956
3	1	3	1	14	2.152	1	0	4.956
3	1	3	1	16	2.343	1	0	4.837
3	1	3	3	23	2.948	1	0	4.768
3	1	3	4	22	3.106	1	0	4.719
3	1	3	4	19	2.685	1	0	4.649
3	1	3	3	23	3.106	1	0	4.481
3	1	3	4	24	3.202	1	0	4.432
3	1	3	3	12	1.859	1	0	4.195
3	1	3	5	16	2.669	1	0	4.146
5	2	3	5	19	1.702	1	1	4.077
3	1	3	1	12	1.668	1	0	4.028
3	1	3	3	19	2.645	1	0	4.028
3	1	3	4	14	2.185	1	0	3.909
3	1	3	4	16	2.359	1	0	3.692
3	1	3	3	17	2.455	1	0	3.623
3	1	3	1	17	2.066	1	0	3.504
3	1	3	4	18	2.566	1	0	3.386
3	1	3	4	17	2.511	1	0	3.336
3	1	3	3	21	2.757	1	0	3.099
3	1	3	4	13	2.01	1	0	3.099
5	2	3	6	20	1.83	1	1	3.05
3	1	3	4	10	1.803	1	0	3.05
3	1	3	4	12	1.915	1	0	2.932
3	1	3	4	8	1.573	1	0	2.932
3	1	3	1	20	2.59	1	0	2.932
3	1	3	3	15	2.106	1	0	2.695
3	1	3	3	14	2.089	1	0	2.645
3	1	3	4	11	1.764	1	0	2.645
3	1	3	3	6	1.326	1	0	2.596
3	1	3	1	9	1.303	1	0	2.527
3	1	3	4	11	1.843	1	0	2.478
3	1	3	3	5	1.112	1	0	1.954
3	1	3	3	5	1.112	1	0	1.954
3	1	3	4	5	1.231	1	0	1.905
3	1	3	4	7	1.359	1	0	1.836
3	1	3	3	5	1.152	1	0	1.382
3	1	3	4	3	0.977	1	0	1.263
3	1	3	1	6	0.938	1	0	1.263
3	1	3	1	5	1.056	1	0	1.263
3	1	3	1	4	0.921	1	0	0.977
3	1	3	3	2	0.747	1	0	0.977
3	1	3	1	1	0.635	1	0	0.691
1	0	2	0	51	17.373	0	0	17.373
1	0	2	0	39	13.465	0	0	13.465
1	0	2	0	31	10.226	0	0	10.226
1	0	2	0	28	9.842	0	0	9.842
1	0	2	0	27	9.556	0	0	9.556
1	0	2	0	27	9.437	0	0	9.437
1	0	2	0	25	8.272	0	0	8.272
1	0	2	0	23	8.055	0	0	8.055
1	0	2	0	22	8.006	0	0	8.006
1	0	2	0	21	7.838	0	0	7.838
1	0	2	0	24	7.748	0	0	7.748
1	0	2	0	21	7.72	0	0	7.72
1	0	2	0	23	7.699	0	0	7.699
1	0	2	0	23	7.462	0	0	7.462
1	0	2	0	22	7.413	0	0	7.413
1	0	2	0	20	7.196	0	0	7.196
1	0	2	0	21	7.127	0	0	7.127
1	0	2	0	20	7.078	0	0	7.078
1	0	2	0	20	6.841	0	0	6.841
1	0	2	0	20	6.604	0	0	6.604
1	0	2	0	18	6.387	0	0	6.387
1	0	2	0	18	6.387	0	0	6.387
1	0	2	0	20	6.248	0	0	6.248
4	2	2	8	57	5.523	2	0	6.219
1	0	2	0	18	6.15	0	0	6.15
1	0	2	0	17	6.101	0	0	6.101
1	0	2	0	18	6.031	0	0	6.031
1	0	2	0	16	5.933	0	0	5.933
1	0	2	0	16	5.814	0	0	5.814
1	0	2	0	17	5.745	0	0	5.745
1	0	2	0	15	5.647	0	0	5.647
1	0	2	0	16	5.577	0	0	5.577
1	0	2	0	16	5.577	0	0	5.577
1	0	2	0	16	5.577	0	0	5.577
1	0	2	0	15	5.528	0	0	5.528
3	1	2	2	19	2.573	0	1	5.36
1	0	2	0	16	5.34	0	0	5.34
1	0	2	0	15	5.291	0	0	5.291
1	0	2	0	16	5.222	0	0	5.222
1	0	2	0	13	5.074	0	0	5.074
1	0	2	0	13	4.956	0	0	4.956
1	0	2	0	12	4.907	0	0	4.907
1	0	2	0	14	4.886	0	0	4.886
1	0	2	0	14	4.886	0	0	4.886
1	0	2	0	14	4.886	0	0	4.886
1	0	2	0	13	4.837	0	0	4.837
1	0	2	0	14	4.768	0	0	4.768
1	0	2	0	13	4.719	0	0	4.719
1	0	2	0	12	4.669	0	0	4.669
1	0	2	0	14	4.531	0	0	4.531
1	0	2	0	11	4.383	0	0	4.383
1	0	2	0	13	4.363	0	0	4.363
1	0	2	0	12	4.314	0	0	4.314
1	0	2	0	11	4.146	0	0	4.146
1	0	2	0	11	4.028	0	0	4.028
1	0	2	0	11	4.028	0	0	4.028
1	0	2	0	10	3.978	0	0	3.978
1	0	2	0	11	3.909	0	0	3.909
1	0	2	0	11	3.909	0	0	3.909
1	0	2	0	11	3.79	0	0	3.79
1	0	2	0	10	3.741	0	0	3.741
1	0	2	0	11	3.672	0	0	3.672
1	0	2	0	10	3.623	0	0	3.623
1	0	2	0	10	3.623	0	0	3.623
1	0	2	0	10	3.623	0	0	3.623
1	0	2	0	9	3.574	0	0	3.574
1	0	2	0	10	3.504	0	0	3.504
1	0	2	0	10	3.504	0	0	3.504
1	0	2	0	9	3.455	0	0	3.455
1	0	2	0	9	3.455	0	0	3.455
1	0	2	0	9	3.455	0	0	3.455
1	0	2	0	9	3.336	0	0	3.336
1	0	2	0	9	3.336	0	0	3.336
1	0	2	0	9	3.218	0	0	3.218
1	0	2	0	9	3.099	0	0	3.099
1	0	2	0	8	3.05	0	0	3.05
1	0	2	0	8	3.05	0	0	3.05
1	0	2	0	8	3.05	0	0	3.05
1	0	2	0	8	2.932	0	0	2.932
1	0	2	0	8	2.932	0	0	2.932
1	0	2	0	8	2.932	0	0	2.932
1	0	2	0	8	2.932	0	0	2.932
1	0	2	0	7	2.883	0	0	2.883
1	0	2	0	7	2.883	0	0	2.883
1	0	2	0	7	2.883	0	0	2.883
1	0	2	0	7	2.883	0	0	2.883
1	0	2	0	8	2.813	0	0	2.813
1	0	2	0	8	2.813	0	0	2.813
1	0	2	0	8	2.813	0	0	2.813
1	0	2	0	8	2.813	0	0	2.813
1	0	2	0	7	2.764	0	0	2.764
1	0	2	0	7	2.645	0	0	2.645
1	0	2	0	7	2.645	0	0	2.645
1	0	2	0	7	2.645	0	0	2.645
1	0	2	0	7	2.645	0	0	2.645
1	0	2	0	7	2.645	0	0	2.645
1	0	2	0	6	2.596	0	0	2.596
1	0	2	0	6	2.596	0	0	2.596
1	0	2	0	7	2.527	0	0	2.527
1	0	2	0	7	2.527	0	0	2.527
1	0	2	0	7	2.527	0	0	2.527
1	0	2	0	7	2.527	0	0	2.527
1	0	2	0	7	2.527	0	0	2.527
1	0	2	0	7	2.527	0	0	2.527
1	0	2	0	6	2.478	0	0	2.478
1	0	2	0	6	2.478	0	0	2.478
1	0	2	0	5	2.429	0	0	2.429
1	0	2	0	5	2.429	0	0	2.429
1	0	2	0	7	2.408	0	0	2.408
1	0	2	0	7	2.408	0	0	2.408
1	0	2	0	6	2.359	0	0	2.359
1	0	2	0	6	2.359	0	0	2.359
1	0	2	0	6	2.359	0	0	2.359
1	0	2	0	6	2.359	0	0	2.359
1	0	2	0	6	2.359	0	0	2.359
1	0	2	0	6	2.359	0	0	2.359
1	0	2	0	6	2.359	0	0	2.359
1	0	2	0	6	2.359	0	0	2.359
1	0	2	0	6	2.359	0	0	2.359
1	0	2	0	6	2.241	0	0	2.241
1	0	2	0	6	2.241	0	0	2.241
1	0	2	0	6	2.241	0	0	2.241
1	0	2	0	6	2.241	0	0	2.241
1	0	2	0	5	2.192	0	0	2.192
1	0	2	0	5	2.192	0	0	2.192
1	0	2	0	5	2.192	0	0	2.192
1	0	2	0	5	2.192	0	0	2.192
1	0	2	0	5	2.192	0	0	2.192
1	0	2	0	6	2.122	0	0	2.122
1	0	2	0	5	2.073	0	0	2.073
1	0	2	0	5	2.073	0	0	2.073
1	0	2	0	5	2.073	0	0	2.073
1	0	2	0	5	2.073	0	0	2.073
1	0	2	0	5	2.073	0	0	2.073
1	0	2	0	5	2.073	0	0	2.073
1	0	2	0	5	2.073	0	0	2.073
1	0	2	0	4	2.024	0	0	2.024
1	0	2	0	5	1.954	0	0	1.954
1	0	2	0	5	1.954	0	0	1.954
1	0	2	0	5	1.954	0	0	1.954
1	0	2	0	5	1.954	0	0	1.954
1	0	2	0	5	1.954	0	0	1.954
1	0	2	0	5	1.954	0	0	1.954
1	0	2	0	5	1.954	0	0	1.954
1	0	2	0	5	1.954	0	0	1.954
1	0	2	0	5	1.954	0	0	1.954
1	0	2	0	5	1.954	0	0	1.954
1	0	2	0	4	1.905	0	0	1.905
1	0	2	0	4	1.905	0	0	1.905
1	0	2	0	4	1.905	0	0	1.905
1	0	2	0	5	1.836	0	0	1.836
1	0	2	0	5	1.836	0	0	1.836
3	1	2	2	6	0.977	0	1	1.787
1	0	2	0	4	1.787	0	0	1.787
1	0	2	0	4	1.787	0	0	1.787
1	0	2	0	5	1.717	0	0	1.717
1	0	2	0	5	1.717	0	0	1.717
1	0	2	0	4	1.668	0	0	1.668
1	0	2	0	4	1.668	0	0	1.668
1	0	2	0	4	1.668	0	0	1.668
1	0	2	0	4	1.668	0	0	1.668
1	0	2	0	4	1.668	0	0	1.668
1	0	2	0	4	1.668	0	0	1.668
1	0	2	0	4	1.668	0	0	1.668
1	0	2	0	4	1.668	0	0	1.668
1	0	2	0	4	1.668	0	0	1.668
1	0	2	0	4	1.668	0	0	1.668
1	0	2	0	4	1.668	0	0	1.668
1	0	2	0	4	1.668	0	0	1.668
1	0	2	0	4	1.668	0	0	1.668
1	0	2	0	4	1.668	0	0	1.668
1	0	2	0	4	1.668	0	0	1.668
1	0	2	0	4	1.668	0	0	1.668
1	0	2	0	4	1.55	0	0	1.55
1	0	2	0	4	1.55	0	0	1.55
1	0	2	0	4	1.55	0	0	1.55
1	0	2	0	4	1.55	0	0	1.55
1	0	2	0	4	1.55	0	0	1.55
1	0	2	0	4	1.55	0	0	1.55
1	0	2	0	4	1.55	0	0	1.55
1	0	2	0	4	1.55	0	0	1.55
1	0	2	0	3	1.501	0	0	1.501
1	0	2	0	3	1.501	0	0	1.501
1	0	2	0	3	1.501	0	0	1.501
1	0	2	0	4	1.431	0	0	1.431
1	0	2	0	3	1.382	0	0	1.382
1	0	2	0	3	1.382	0	0	1.382
1	0	2	0	3	1.382	0	0	1.382
1	0	2	0	3	1.382	0	0	1.382
1	0	2	0	3	1.382	0	0	1.382
1	0	2	0	3	1.382	0	0	1.382
1	0	2	0	3	1.382	0	0	1.382
1	0	2	0	3	1.382	0	0	1.382
1	0	2	0	3	1.382	0	0	1.382
1	0	2	0	3	1.382	0	0	1.382
1	0	2	0	3	1.382	0	0	1.382
1	0	2	0	3	1.382	0	0	1.382
1	0	2	0	3	1.263	0	0	1.263
1	0	2	0	3	1.263	0	0	1.263
1	0	2	0	3	1.263	0	0	1.263
1	0	2	0	3	1.263	0	0	1.263
1	0	2	0	3	1.263	0	0	1.263
1	0	2	0	3	1.263	0	0	1.263
1	0	2	0	3	1.263	0	0	1.263
1	0	2	0	3	1.263	0	0	1.263
1	0	2	0	3	1.263	0	0	1.263
1	0	2	0	3	1.263	0	0	1.263
1	0	2	0	3	1.263	0	0	1.263
1	0	2	0	2	1.214	0	0	1.214
1	0	2	0	2	1.214	0	0	1.214
1	0	2	0	2	1.214	0	0	1.214
1	0	2	0	2	1.214	0	0	1.214
1	0	2	0	3	1.145	0	0	1.145
1	0	2	0	3	1.145	0	0	1.145
1	0	2	0	3	1.145	0	0	1.145
1	0	2	0	2	1.096	0	0	1.096
1	0	2	0	2	1.096	0	0	1.096
1	0	2	0	2	1.096	0	0	1.096
1	0	2	0	2	1.096	0	0	1.096
1	0	2	0	2	1.096	0	0	1.096
1	0	2	0	2	1.096	0	0	1.096
1	0	2	0	2	1.096	0	0	1.096
1	0	2	0	2	1.096	0	0	1.096
1	0	2	0	2	1.096	0	0	1.096
1	0	2	0	2	1.096	0	0	1.096
1	0	2	0	2	1.096	0	0	1.096
1	0	2	0	2	1.096	0	0	1.096
1	0	2	0	2	1.096	0	0	1.096
1	0	2	0	2	1.096	0	0	1.096
1	0	2	0	2	1.096	0	0	1.096
1	0	2	0	2	1.096	0	0	1.096
1	0	2	0	2	0.977	0	0	0.977
1	0	2	0	2	0.977	0	0	0.977
1	0	2	0	2	0.977	0	0	0.977
1	0	2	0	2	0.977	0	0	0.977
1	0	2	0	2	0.977	0	0	0.977
1	0	2	0	2	0.977	0	0	0.977
1	0	2	0	2	0.977	0	0	0.977
1	0	2	0	2	0.977	0	0	0.977
1	0	2	0	2	0.977	0	0	0.977
1	0	2	0	2	0.977	0	0	0.977
1	0	2	0	2	0.977	0	0	0.977
1	0	2	0	2	0.977	0	0	0.977
1	0	2	0	2	0.977	0	0	0.977
1	0	2	0	2	0.977	0	0	0.977
1	0	2	0	2	0.977	0	0	0.977
1	0	2	0	2	0.977	0	0	0.977
1	0	2	0	2	0.977	0	0	0.977
1	0	2	0	2	0.977	0	0	0.977
1	0	2	0	2	0.977	0	0	0.977
1	0	2	0	2	0.977	0	0	0.977
1	0	2	0	2	0.977	0	0	0.977
1	0	2	0	2	0.859	0	0	0.859
1	0	2	0	2	0.859	0	0	0.859
1	0	2	0	2	0.859	0	0	0.859
1	0	2	0	2	0.859	0	0	0.859
1	0	2	0	2	0.859	0	0	0.859
1	0	2	0	2	0.859	0	0	0.859
1	0	2	0	2	0.859	0	0	0.859
1	0	2	0	2	0.859	0	0	0.859
1	0	2	0	1	0.81	0	0	0.81
1	0	2	0	1	0.81	0	0	0.81
1	0	2	0	1	0.81	0	0	0.81
1	0	2	0	1	0.81	0	0	0.81
1	0	2	0	1	0.81	0	0	0.81
1	0	2	0	1	0.81	0	0	0.81
1	0	2	0	1	0.81	0	0	0.81
1	0	2	0	1	0.81	0	0	0.81
1	0	2	0	1	0.81	0	0	0.81
1	0	2	0	1	0.81	0	0	0.81
3625	1598	2300	5167	37913	1341.4	1453	134	2108.34		34
106.618	47	67.6471	151.971	1115.09	39.4529	42.7353	3.94118	62.0101
# Branches	# Junctions	# End-point voxels	#Junction voxels	#Slab voxels	Average Branch Length	#Triple points	#Quadruple points	Maximum branch length

## Sheet: WT PVN-4
# Branches	# Junctions	# End-point voxels	#Junction voxels	#Slab voxels	Average Branch Length	#Triple points	#Quadruple points	Maximum branch length
653	324	296	1111	8422	5.065	289	32	23.74
106	55	44	165	1240	4.554	52	3	14.017
88	43	43	139	1136	4.993	40	2	18.539
97	50	40	150	1222	4.916	46	4	21.609
94	48	40	153	1072	4.563	45	2	13.612
84	44	33	129	1072	5.016	41	3	19.221
82	42	31	139	981	4.708	36	5	19.181
59	29	30	89	794	5.279	28	1	15.35
54	26	28	79	620	4.373	24	2	16.356
55	28	25	72	597	4.236	27	1	14.589
45	22	22	67	547	4.723	20	2	12.536
49	25	22	74	429	3.673	24	1	8.795
39	20	18	50	576	5.515	20	0	23.74
35	17	17	63	497	5.514	15	2	19.504
33	16	16	55	540	6.234	14	2	16.633
36	19	15	54	401	4.392	19	0	14.609
25	11	15	46	342	5.492	9	2	12.982
40	21	15	63	502	4.906	19	2	11.964
30	15	15	43	393	5.183	15	0	10.316
32	16	15	50	357	4.364	15	1	10.247
27	13	13	45	307	4.639	11	2	13.939
22	10	13	38	265	4.808	9	1	10.435
35	19	12	59	383	4.367	18	1	18.754
19	8	12	30	216	4.591	6	2	12.487
21	10	12	32	232	4.384	10	0	10.296
26	13	12	44	217	3.569	12	1	8.952
21	10	11	31	326	5.841	9	1	13.297
16	7	10	28	195	4.771	6	1	18.449
19	9	10	33	192	4.034	8	1	9.989
16	7	10	19	156	3.98	6	1	9.478
19	9	10	37	177	3.944	8	1	8.914
20	10	10	30	161	3.372	10	0	7.867
14	6	9	20	189	5.273	5	1	13.129
15	7	9	21	203	5.043	7	0	12.467
18	9	9	24	207	4.406	9	0	11.608
15	7	9	21	152	4.035	7	0	11.204
13	6	8	20	162	4.873	6	0	19.95
16	8	8	22	237	5.462	8	0	15.321
19	10	8	27	249	5.021	10	0	10.108
13	6	8	18	126	4.114	6	0	8.312
12	5	8	18	120	4.111	4	1	7.887
13	6	8	19	89	2.911	6	0	7.748
12	5	8	19	101	3.584	4	1	6.771
11	5	7	18	94	3.594	5	0	13.534
10	4	7	15	128	5.094	3	1	10.817
10	4	7	16	117	4.443	3	1	9.554
10	4	7	14	122	4.472	3	1	8.272
15	7	7	27	170	4.546	5	2	8.006
8	3	6	14	87	4.345	2	1	11.036
12	6	6	19	108	3.735	6	0	10.987
9	4	6	12	79	3.527	4	0	10.197
8	3	6	13	101	5.011	2	1	9.821
9	4	6	11	90	3.898	4	0	9.151
9	4	6	15	73	3.308	4	0	7.818
8	3	6	13	45	2.606	2	1	5.812
8	3	6	14	52	2.944	2	1	4.933
8	3	6	14	45	2.56	2	1	4.577
9	4	6	11	62	2.791	4	0	3.958
16	9	5	29	259	6.193	9	0	18.993
6	2	5	8	90	5.794	1	1	12.389
7	3	5	10	115	6.155	3	0	11.608
7	3	5	8	78	4.096	3	0	10.512
7	3	5	8	55	3.265	3	0	10.247
7	3	5	11	88	4.754	3	0	8.558
7	3	5	6	85	4.562	3	0	8.46
7	3	5	11	52	3.258	3	0	7.838
6	2	5	8	69	4.516	1	1	6.792
7	3	5	8	40	2.373	3	0	6.554
7	3	5	8	65	3.538	3	0	6.505
7	3	5	11	71	4.109	3	0	6.387
6	2	5	8	63	4.142	1	1	5.626
5	2	4	5	52	3.838	2	0	13.898
5	2	4	6	61	4.766	2	0	13.514
5	2	4	8	89	6.616	2	0	12.684
5	2	4	6	58	4.286	2	0	10.512
10	5	4	19	90	3.637	4	1	9.535
5	2	4	7	68	4.987	2	0	9.486
5	2	4	6	51	4.075	2	0	9.388
5	2	4	5	51	3.804	2	0	8.627
7	3	4	6	49	2.727	2	1	8.509
8	4	4	10	72	3.67	4	0	7.887
5	2	4	4	42	3.303	2	0	7.72
5	2	4	5	57	4.195	2	0	7.699
5	2	4	7	46	3.704	2	0	7.65
5	2	4	6	43	3.404	2	0	7.413
4	1	4	7	32	3.826	0	1	7.251
5	2	4	8	31	2.831	2	0	6.742
5	2	4	8	38	3.056	2	0	6.268
4	1	4	3	27	2.895	0	1	5.528
5	2	4	7	37	2.999	2	0	5.34
5	2	4	7	24	2.326	2	0	5.123
7	3	4	9	36	2.284	2	1	5.005
5	2	4	5	47	3.565	2	0	4.649
5	2	4	8	33	2.888	2	0	4.432
5	2	4	6	41	3.336	2	0	4.195
5	2	4	5	29	2.555	2	0	3.86
5	2	4	4	28	2.312	2	0	3.86
5	2	4	7	30	2.574	2	0	3.86
5	2	4	7	29	2.484	2	0	3.79
5	2	4	6	30	2.683	2	0	3.741
5	2	4	7	16	1.725	2	0	3.504
4	1	4	7	17	2.268	0	1	3.218
3	1	3	4	47	5.966	1	0	15.942
3	1	3	3	64	7.453	1	0	14.372
3	1	3	3	39	4.791	1	0	10.631
3	1	3	4	35	4.307	1	0	10.394
3	1	3	4	34	4.33	1	0	10.296
3	1	3	1	41	5.028	1	0	10.079
3	1	3	3	57	6.666	1	0	9.368
3	1	3	3	29	3.955	1	0	9.102
3	1	3	4	51	6.173	1	0	8.124
3	1	3	3	24	3.241	1	0	8.055
3	1	3	3	33	4.218	1	0	7.887
3	1	3	4	32	4.337	1	0	7.433
3	1	3	5	26	3.583	1	0	7.364
3	1	3	3	21	2.994	1	0	7.315
3	1	3	4	29	3.814	1	0	7.245
3	1	3	1	40	4.735	1	0	7.127
3	1	3	3	32	4.083	1	0	7.008
3	1	3	4	30	3.893	1	0	6.959
3	1	3	4	39	4.728	1	0	6.722
3	1	3	3	48	5.768	1	0	6.673
3	1	3	1	34	4.162	1	0	6.051
3	1	3	3	28	3.662	1	0	5.41
3	1	3	4	21	3.011	1	0	5.242
3	1	3	3	24	3.083	1	0	5.172
3	1	3	3	28	3.741	1	0	5.123
3	1	3	3	15	2.185	1	0	5.005
3	1	3	4	35	4.346	1	0	4.935
3	1	3	3	19	2.645	1	0	4.886
3	1	3	4	20	2.757	1	0	4.886
3	1	3	3	21	2.757	1	0	4.531
3	1	3	4	19	2.899	1	0	4.383
3	1	3	4	18	2.764	1	0	4.265
3	1	3	3	24	3.083	1	0	4.195
3	1	3	4	16	2.336	1	0	3.958
3	1	3	4	12	1.915	1	0	3.672
3	1	3	3	15	2.264	1	0	3.623
3	1	3	4	17	2.313	1	0	3.386
3	1	3	3	11	1.961	1	0	3.287
3	1	3	3	10	1.629	1	0	2.813
3	1	3	3	11	1.803	1	0	2.478
3	1	3	3	8	1.359	1	0	2.408
3	1	3	3	11	1.724	1	0	2.408
3	1	3	4	12	2.073	1	0	2.359
3	1	3	3	9	1.612	1	0	2.31
3	1	3	3	10	1.55	1	0	2.29
3	1	3	3	8	1.398	1	0	2.241
3	1	3	4	9	1.55	1	0	2.122
3	1	3	4	7	1.438	1	0	1.668
3	1	3	3	8	1.438	1	0	1.668
3	1	3	3	4	1.096	1	0	1.501
3	1	3	3	6	1.208	1	0	1.382
3	1	3	4	2	0.803	1	0	1.263
3	1	3	1	6	0.977	1	0	1.145
3	1	3	3	1	0.651	1	0	0.977
1	0	2	0	54	18.351	0	0	18.351
1	0	2	0	50	16.969	0	0	16.969
1	0	2	0	33	12.221	0	0	12.221
1	0	2	0	32	10.987	0	0	10.987
1	0	2	0	26	9.388	0	0	9.388
1	0	2	0	27	9.2	0	0	9.2
1	0	2	0	25	8.627	0	0	8.627
1	0	2	0	24	8.46	0	0	8.46
1	0	2	0	25	8.035	0	0	8.035
1	0	2	0	23	7.818	0	0	7.818
1	0	2	0	23	7.344	0	0	7.344
1	0	2	0	21	7.245	0	0	7.245
1	0	2	0	21	7.127	0	0	7.127
1	0	2	0	19	7.029	0	0	7.029
1	0	2	0	20	6.841	0	0	6.841
6	3	2	9	59	3.726	2	1	6.624
1	0	2	0	20	6.604	0	0	6.604
1	0	2	0	18	6.505	0	0	6.505
1	0	2	0	17	6.456	0	0	6.456
1	0	2	0	18	6.387	0	0	6.387
1	0	2	0	18	6.387	0	0	6.387
1	0	2	0	20	6.366	0	0	6.366
1	0	2	0	17	6.101	0	0	6.101
1	0	2	0	16	5.696	0	0	5.696
1	0	2	0	16	5.459	0	0	5.459
1	0	2	0	16	5.459	0	0	5.459
1	0	2	0	15	5.291	0	0	5.291
1	0	2	0	14	5.005	0	0	5.005
1	0	2	0	14	5.005	0	0	5.005
1	0	2	0	14	5.005	0	0	5.005
1	0	2	0	13	4.956	0	0	4.956
1	0	2	0	13	4.837	0	0	4.837
1	0	2	0	14	4.768	0	0	4.768
1	0	2	0	11	4.62	0	0	4.62
1	0	2	0	13	4.6	0	0	4.6
1	0	2	0	12	4.551	0	0	4.551
1	0	2	0	13	4.481	0	0	4.481
1	0	2	0	13	4.481	0	0	4.481
1	0	2	0	11	4.383	0	0	4.383
1	0	2	0	13	4.363	0	0	4.363
1	0	2	0	13	4.363	0	0	4.363
1	0	2	0	12	4.314	0	0	4.314
1	0	2	0	13	4.244	0	0	4.244
1	0	2	0	12	4.195	0	0	4.195
1	0	2	0	12	4.077	0	0	4.077
1	0	2	0	11	4.028	0	0	4.028
1	0	2	0	11	3.909	0	0	3.909
3	1	2	2	13	1.803	0	1	3.741
1	0	2	0	11	3.672	0	0	3.672
1	0	2	0	10	3.623	0	0	3.623
1	0	2	0	10	3.623	0	0	3.623
1	0	2	0	10	3.623	0	0	3.623
1	0	2	0	10	3.504	0	0	3.504
1	0	2	0	10	3.504	0	0	3.504
1	0	2	0	9	3.455	0	0	3.455
1	0	2	0	9	3.455	0	0	3.455
1	0	2	0	9	3.455	0	0	3.455
1	0	2	0	9	3.455	0	0	3.455
1	0	2	0	9	3.455	0	0	3.455
1	0	2	0	8	3.406	0	0	3.406
1	0	2	0	8	3.406	0	0	3.406
1	0	2	0	9	3.336	0	0	3.336
1	0	2	0	9	3.336	0	0	3.336
1	0	2	0	9	3.336	0	0	3.336
1	0	2	0	8	3.287	0	0	3.287
1	0	2	0	9	3.218	0	0	3.218
3	1	2	2	10	1.438	0	1	3.218
1	0	2	0	8	3.169	0	0	3.169
1	0	2	0	8	3.169	0	0	3.169
4	2	2	6	8	1.18	0	1	3.05
1	0	2	0	7	3.001	0	0	3.001
1	0	2	0	8	2.932	0	0	2.932
3	1	2	2	11	1.494	0	1	2.932
1	0	2	0	7	2.883	0	0	2.883
1	0	2	0	7	2.883	0	0	2.883
1	0	2	0	8	2.813	0	0	2.813
1	0	2	0	8	2.813	0	0	2.813
1	0	2	0	8	2.813	0	0	2.813
1	0	2	0	7	2.764	0	0	2.764
1	0	2	0	7	2.764	0	0	2.764
1	0	2	0	8	2.576	0	0	2.576
1	0	2	0	6	2.478	0	0	2.478
1	0	2	0	6	2.359	0	0	2.359
1	0	2	0	6	2.359	0	0	2.359
1	0	2	0	6	2.359	0	0	2.359
1	0	2	0	6	2.359	0	0	2.359
1	0	2	0	6	2.359	0	0	2.359
1	0	2	0	5	2.31	0	0	2.31
1	0	2	0	5	2.31	0	0	2.31
1	0	2	0	6	2.241	0	0	2.241
1	0	2	0	6	2.241	0	0	2.241
1	0	2	0	5	2.192	0	0	2.192
1	0	2	0	6	2.122	0	0	2.122
1	0	2	0	6	2.122	0	0	2.122
1	0	2	0	5	2.073	0	0	2.073
1	0	2	0	5	2.073	0	0	2.073
1	0	2	0	5	2.073	0	0	2.073
1	0	2	0	5	2.073	0	0	2.073
1	0	2	0	5	2.073	0	0	2.073
1	0	2	0	5	2.073	0	0	2.073
1	0	2	0	5	2.073	0	0	2.073
1	0	2	0	5	2.073	0	0	2.073
1	0	2	0	5	1.954	0	0	1.954
1	0	2	0	5	1.954	0	0	1.954
1	0	2	0	5	1.954	0	0	1.954
1	0	2	0	5	1.954	0	0	1.954
1	0	2	0	5	1.954	0	0	1.954
1	0	2	0	4	1.905	0	0	1.905
1	0	2	0	4	1.905	0	0	1.905
1	0	2	0	5	1.836	0	0	1.836
1	0	2	0	5	1.836	0	0	1.836
1	0	2	0	4	1.787	0	0	1.787
1	0	2	0	4	1.787	0	0	1.787
1	0	2	0	4	1.787	0	0	1.787
1	0	2	0	4	1.787	0	0	1.787
1	0	2	0	4	1.787	0	0	1.787
1	0	2	0	4	1.787	0	0	1.787
1	0	2	0	4	1.787	0	0	1.787
1	0	2	0	4	1.787	0	0	1.787
1	0	2	0	5	1.717	0	0	1.717
1	0	2	0	5	1.717	0	0	1.717
1	0	2	0	4	1.668	0	0	1.668
1	0	2	0	4	1.668	0	0	1.668
1	0	2	0	4	1.668	0	0	1.668
1	0	2	0	4	1.668	0	0	1.668
1	0	2	0	4	1.668	0	0	1.668
1	0	2	0	4	1.55	0	0	1.55
1	0	2	0	4	1.55	0	0	1.55
1	0	2	0	3	1.501	0	0	1.501
1	0	2	0	3	1.501	0	0	1.501
1	0	2	0	3	1.501	0	0	1.501
1	0	2	0	3	1.501	0	0	1.501
1	0	2	0	4	1.431	0	0	1.431
1	0	2	0	4	1.431	0	0	1.431
1	0	2	0	4	1.431	0	0	1.431
1	0	2	0	3	1.382	0	0	1.382
1	0	2	0	3	1.382	0	0	1.382
1	0	2	0	3	1.382	0	0	1.382
1	0	2	0	3	1.382	0	0	1.382
1	0	2	0	3	1.382	0	0	1.382
1	0	2	0	3	1.382	0	0	1.382
1	0	2	0	3	1.382	0	0	1.382
1	0	2	0	3	1.382	0	0	1.382
1	0	2	0	3	1.263	0	0	1.263
1	0	2	0	3	1.263	0	0	1.263
1	0	2	0	3	1.263	0	0	1.263
1	0	2	0	3	1.263	0	0	1.263
1	0	2	0	3	1.263	0	0	1.263
1	0	2	0	3	1.263	0	0	1.263
1	0	2	0	3	1.263	0	0	1.263
1	0	2	0	3	1.263	0	0	1.263
1	0	2	0	3	1.263	0	0	1.263
1	0	2	0	2	1.214	0	0	1.214
1	0	2	0	3	1.145	0	0	1.145
1	0	2	0	3	1.145	0	0	1.145
1	0	2	0	3	1.145	0	0	1.145
1	0	2	0	3	1.145	0	0	1.145
1	0	2	0	2	1.096	0	0	1.096
1	0	2	0	2	1.096	0	0	1.096
1	0	2	0	2	1.096	0	0	1.096
1	0	2	0	2	1.096	0	0	1.096
1	0	2	0	2	1.096	0	0	1.096
1	0	2	0	2	1.096	0	0	1.096
1	0	2	0	2	1.096	0	0	1.096
1	0	2	0	2	1.096	0	0	1.096
1	0	2	0	2	1.096	0	0	1.096
1	0	2	0	2	1.096	0	0	1.096
1	0	2	0	2	1.096	0	0	1.096
1	0	2	0	2	1.096	0	0	1.096
1	0	2	0	2	1.096	0	0	1.096
1	0	2	0	2	1.096	0	0	1.096
1	0	2	0	2	0.977	0	0	0.977
1	0	2	0	2	0.977	0	0	0.977
1	0	2	0	2	0.977	0	0	0.977
1	0	2	0	2	0.977	0	0	0.977
1	0	2	0	2	0.977	0	0	0.977
1	0	2	0	2	0.977	0	0	0.977
1	0	2	0	2	0.977	0	0	0.977
1	0	2	0	2	0.977	0	0	0.977
1	0	2	0	2	0.977	0	0	0.977
1	0	2	0	2	0.977	0	0	0.977
1	0	2	0	2	0.977	0	0	0.977
1	0	2	0	2	0.977	0	0	0.977
1	0	2	0	2	0.859	0	0	0.859
1	0	2	0	2	0.859	0	0	0.859
1	0	2	0	2	0.859	0	0	0.859
1	0	2	0	2	0.859	0	0	0.859
1	0	2	0	2	0.859	0	0	0.859
1	0	2	0	2	0.859	0	0	0.859
1	0	2	0	2	0.859	0	0	0.859
1	0	2	0	1	0.81	0	0	0.81
1	0	2	0	1	0.81	0	0	0.81
1	0	2	0	1	0.81	0	0	0.81
1	0	2	0	1	0.81	0	0	0.81
1	0	2	0	1	0.81	0	0	0.81
1	0	2	0	1	0.81	0	0	0.81
1	0	2	0	1	0.81	0	0	0.81
1	0	2	0	1	0.81	0	0	0.81
1	0	2	0	1	0.81	0	0	0.81
1	0	2	0	1	0.81	0	0	0.81
1	0	2	0	1	0.81	0	0	0.81
1	0	2	0	1	0.81	0	0	0.81
1	0	2	0	1	0.81	0	0	0.81
1	0	2	0	1	0.81	0	0	0.81
2942	1302	1861	4214	33130	1169	1189	106	1934.45		22
133.727	59.1818	84.5909	191.545	1505.91	53.1362	54.0455	4.81818	87.9298
# Branches	# Junctions	# End-point voxels	#Junction voxels	#Slab voxels	Average Branch Length	#Triple points	#Quadruple points	Maximum branch length

## Sheet: WT PVN-5
# Branches	# Junctions	# End-point voxels	#Junction voxels	#Slab voxels	Average Branch Length	#Triple points	#Quadruple points	Maximum branch length
1842	952	742	3106	22956	4.899	873	69	28.153
422	216	175	709	5396	5.037	198	15	23.061
162	82	71	264	1811	4.455	75	7	14.135
128	66	49	219	1585	4.896	57	9	15.439
77	38	36	131	766	4.12	34	4	12.87
66	33	31	110	723	4.414	31	2	14.728
60	30	30	89	769	4.888	30	0	15.488
62	32	28	90	760	4.749	32	0	16.515
54	27	26	82	535	3.963	26	1	13.959
59	30	25	94	522	3.67	27	3	9.605
51	25	23	97	592	4.768	21	4	14.491
45	22	22	74	433	3.921	20	2	8.697
37	18	19	60	451	4.762	17	1	13.699
33	15	18	52	472	5.366	12	3	13.178
34	17	16	52	444	5.135	16	1	15.656
22	9	14	34	239	4.364	6	3	12.872
33	17	12	58	368	4.431	14	3	9.13
18	8	11	30	176	4.02	7	1	13.227
25	13	11	36	239	3.77	13	0	12.299
26	14	10	35	195	3.134	14	0	8.578
16	7	10	23	100	2.721	6	1	7.027
18	9	9	33	188	4.27	9	0	15.538
14	6	9	19	138	3.942	5	1	9.012
16	7	9	21	176	4.301	5	2	8.677
13	5	9	23	125	3.977	3	2	7.532
14	6	8	21	188	5.322	5	0	15.584
10	4	7	16	83	3.454	3	1	10.799
10	4	7	17	85	3.642	3	1	6.965
9	4	6	10	73	3.247	4	0	10.079
18	10	6	30	185	4.139	10	0	9.012
11	5	6	11	90	3.36	4	1	7.364
9	4	6	8	60	2.717	4	0	4.956
11	5	6	21	61	2.625	4	1	4.6
10	5	5	16	101	3.98	5	0	10.868
9	4	5	18	157	6.676	3	1	10.68
7	3	5	12	79	4.277	3	0	8.677
10	5	5	17	86	3.411	5	0	8.202
5	1	5	10	81	6.278	0	0	7.904
7	3	5	8	45	2.754	3	0	7.887
6	2	5	10	63	4.104	1	1	7.699
6	2	5	11	49	3.789	1	1	7.078
7	3	5	8	56	3.214	3	0	6.505
7	3	5	5	44	2.404	3	0	4.244
7	3	5	12	30	2.155	3	0	4.146
5	2	4	7	78	5.962	2	0	13.248
5	2	4	7	39	3.303	2	0	7.552
5	2	4	7	28	2.602	2	0	5.814
5	2	4	7	40	3.526	2	0	5.765
4	1	4	6	33	3.589	0	1	5.109
5	2	4	4	30	2.474	2	0	4.886
5	2	4	7	27	2.64	2	0	4.62
5	2	4	6	34	2.722	2	0	4.551
4	1	4	6	15	2.139	0	1	3.455
5	2	4	5	19	1.854	2	0	2.645
3	1	3	4	40	4.903	1	0	9.94
3	1	3	4	36	4.781	1	0	8.815
3	1	3	1	35	3.981	1	0	8.607
3	1	3	3	39	4.988	1	0	8.558
6	3	3	11	57	3.94	3	0	8.292
3	1	3	4	40	4.942	1	0	7.769
6	3	3	10	63	4.159	3	0	7.601
8	4	3	13	64	3.271	3	1	7.384
3	1	3	4	35	4.346	1	0	7.295
3	1	3	1	32	3.972	1	0	6.91
3	1	3	3	21	2.797	1	0	6.604
3	1	3	4	21	3.011	1	0	6.338
3	1	3	3	30	3.893	1	0	6.15
3	1	3	1	35	4.376	1	0	6.101
3	1	3	4	31	4.004	1	0	6.031
3	1	3	3	25	3.257	1	0	6.031
3	1	3	5	20	2.971	1	0	5.528
6	3	3	9	41	2.943	3	0	5.528
3	1	3	4	25	3.392	1	0	5.172
3	1	3	4	24	3.376	1	0	5.123
3	1	3	4	15	2.32	1	0	5.005
3	1	3	3	14	2.327	1	0	4.907
3	1	3	3	20	2.899	1	0	4.719
3	1	3	1	18	2.32	1	0	4.481
3	1	3	3	19	2.685	1	0	4.195
3	1	3	5	14	2.28	1	0	3.909
3	1	3	3	14	2.089	1	0	3.336
3	1	3	3	21	2.955	1	0	3.05
3	1	3	4	13	2.073	1	0	3.05
3	1	3	1	20	2.511	1	0	2.932
3	1	3	1	12	1.589	1	0	2.408
3	1	3	4	6	1.382	1	0	2.192
3	1	3	1	7	1.073	1	0	2.122
3	1	3	4	10	1.685	1	0	2.004
3	1	3	4	6	1.263	1	0	1.55
3	1	3	3	3	0.882	1	0	1.263
3	1	3	3	2	0.786	1	0	0.859
1	0	2	0	35	12.083	0	0	12.083
1	0	2	0	30	10.059	0	0	10.059
1	0	2	0	28	9.96	0	0	9.96
1	0	2	0	24	7.748	0	0	7.748
1	0	2	0	17	6.219	0	0	6.219
1	0	2	0	18	6.031	0	0	6.031
1	0	2	0	16	5.696	0	0	5.696
1	0	2	0	16	5.696	0	0	5.696
1	0	2	0	17	5.508	0	0	5.508
1	0	2	0	14	5.479	0	0	5.479
1	0	2	0	16	5.222	0	0	5.222
1	0	2	0	12	4.669	0	0	4.669
1	0	2	0	12	4.551	0	0	4.551
1	0	2	0	13	4.481	0	0	4.481
1	0	2	0	12	4.432	0	0	4.432
1	0	2	0	12	4.432	0	0	4.432
3	1	2	2	13	1.803	0	1	4.432
1	0	2	0	11	4.383	0	0	4.383
1	0	2	0	11	4.383	0	0	4.383
1	0	2	0	11	4.265	0	0	4.265
1	0	2	0	11	4.146	0	0	4.146
1	0	2	0	12	4.077	0	0	4.077
1	0	2	0	11	4.028	0	0	4.028
1	0	2	0	11	4.028	0	0	4.028
1	0	2	0	10	3.978	0	0	3.978
1	0	2	0	10	3.741	0	0	3.741
1	0	2	0	10	3.741	0	0	3.741
1	0	2	0	9	3.692	0	0	3.692
1	0	2	0	11	3.672	0	0	3.672
1	0	2	0	10	3.623	0	0	3.623
1	0	2	0	10	3.623	0	0	3.623
1	0	2	0	10	3.623	0	0	3.623
1	0	2	0	9	3.574	0	0	3.574
1	0	2	0	9	3.455	0	0	3.455
1	0	2	0	9	3.455	0	0	3.455
1	0	2	0	9	3.336	0	0	3.336
1	0	2	0	8	3.287	0	0	3.287
1	0	2	0	8	3.169	0	0	3.169
1	0	2	0	8	3.05	0	0	3.05
1	0	2	0	8	2.932	0	0	2.932
1	0	2	0	8	2.932	0	0	2.932
1	0	2	0	8	2.932	0	0	2.932
1	0	2	0	7	2.883	0	0	2.883
1	0	2	0	7	2.883	0	0	2.883
1	0	2	0	7	2.764	0	0	2.764
1	0	2	0	7	2.764	0	0	2.764
1	0	2	0	7	2.764	0	0	2.764
1	0	2	0	7	2.764	0	0	2.764
1	0	2	0	8	2.695	0	0	2.695
1	0	2	0	7	2.645	0	0	2.645
1	0	2	0	7	2.645	0	0	2.645
1	0	2	0	7	2.645	0	0	2.645
1	0	2	0	6	2.596	0	0	2.596
1	0	2	0	8	2.576	0	0	2.576
1	0	2	0	7	2.527	0	0	2.527
1	0	2	0	7	2.527	0	0	2.527
3	1	2	2	11	1.454	0	1	2.527
1	0	2	0	7	2.527	0	0	2.527
1	0	2	0	7	2.527	0	0	2.527
1	0	2	0	7	2.408	0	0	2.408
1	0	2	0	7	2.408	0	0	2.408
1	0	2	0	7	2.408	0	0	2.408
1	0	2	0	6	2.359	0	0	2.359
1	0	2	0	6	2.359	0	0	2.359
1	0	2	0	6	2.359	0	0	2.359
1	0	2	0	5	2.31	0	0	2.31
1	0	2	0	6	2.241	0	0	2.241
1	0	2	0	6	2.241	0	0	2.241
1	0	2	0	6	2.241	0	0	2.241
1	0	2	0	5	2.192	0	0	2.192
1	0	2	0	5	2.192	0	0	2.192
1	0	2	0	6	2.122	0	0	2.122
1	0	2	0	5	2.073	0	0	2.073
1	0	2	0	5	2.073	0	0	2.073
1	0	2	0	5	2.073	0	0	2.073
1	0	2	0	5	2.073	0	0	2.073
1	0	2	0	5	2.073	0	0	2.073
1	0	2	0	5	2.073	0	0	2.073
1	0	2	0	5	2.073	0	0	2.073
1	0	2	0	5	1.954	0	0	1.954
1	0	2	0	5	1.954	0	0	1.954
1	0	2	0	5	1.954	0	0	1.954
1	0	2	0	5	1.954	0	0	1.954
1	0	2	0	5	1.954	0	0	1.954
1	0	2	0	4	1.905	0	0	1.905
1	0	2	0	5	1.836	0	0	1.836
1	0	2	0	5	1.836	0	0	1.836
1	0	2	0	5	1.836	0	0	1.836
1	0	2	0	4	1.787	0	0	1.787
1	0	2	0	4	1.787	0	0	1.787
1	0	2	0	4	1.668	0	0	1.668
1	0	2	0	4	1.668	0	0	1.668
1	0	2	0	4	1.668	0	0	1.668
1	0	2	0	3	1.619	0	0	1.619
1	0	2	0	4	1.55	0	0	1.55
1	0	2	0	4	1.55	0	0	1.55
1	0	2	0	4	1.55	0	0	1.55
1	0	2	0	4	1.55	0	0	1.55
1	0	2	0	4	1.55	0	0	1.55
1	0	2	0	4	1.55	0	0	1.55
1	0	2	0	4	1.55	0	0	1.55
3	1	2	2	6	1.056	0	1	1.501
1	0	2	0	3	1.501	0	0	1.501
3	1	2	2	4	0.826	0	1	1.501
1	0	2	0	3	1.501	0	0	1.501
1	0	2	0	3	1.501	0	0	1.501
1	0	2	0	4	1.431	0	0	1.431
1	0	2	0	4	1.431	0	0	1.431
1	0	2	0	4	1.431	0	0	1.431
1	0	2	0	3	1.382	0	0	1.382
1	0	2	0	3	1.382	0	0	1.382
1	0	2	0	3	1.382	0	0	1.382
1	0	2	0	3	1.382	0	0	1.382
1	0	2	0	3	1.263	0	0	1.263
1	0	2	0	3	1.263	0	0	1.263
1	0	2	0	3	1.263	0	0	1.263
1	0	2	0	3	1.263	0	0	1.263
1	0	2	0	3	1.263	0	0	1.263
1	0	2	0	3	1.263	0	0	1.263
1	0	2	0	3	1.263	0	0	1.263
1	0	2	0	3	1.263	0	0	1.263
1	0	2	0	3	1.263	0	0	1.263
1	0	2	0	3	1.145	0	0	1.145
1	0	2	0	3	1.145	0	0	1.145
1	0	2	0	3	1.145	0	0	1.145
1	0	2	0	2	1.096	0	0	1.096
1	0	2	0	2	1.096	0	0	1.096
1	0	2	0	2	1.096	0	0	1.096
1	0	2	0	2	1.096	0	0	1.096
1	0	2	0	2	1.096	0	0	1.096
1	0	2	0	2	1.096	0	0	1.096
1	0	2	0	2	1.096	0	0	1.096
1	0	2	0	2	1.096	0	0	1.096
1	0	2	0	2	1.096	0	0	1.096
1	0	2	0	2	1.096	0	0	1.096
1	0	2	0	2	1.096	0	0	1.096
1	0	2	0	2	1.096	0	0	1.096
1	0	2	0	2	1.096	0	0	1.096
1	0	2	0	2	1.096	0	0	1.096
1	0	2	0	2	0.977	0	0	0.977
1	0	2	0	2	0.977	0	0	0.977
1	0	2	0	2	0.977	0	0	0.977
1	0	2	0	2	0.977	0	0	0.977
1	0	2	0	2	0.977	0	0	0.977
1	0	2	0	2	0.977	0	0	0.977
1	0	2	0	2	0.977	0	0	0.977
1	0	2	0	2	0.977	0	0	0.977
1	0	2	0	2	0.977	0	0	0.977
1	0	2	0	2	0.977	0	0	0.977
1	0	2	0	2	0.977	0	0	0.977
1	0	2	0	2	0.977	0	0	0.977
1	0	2	0	2	0.859	0	0	0.859
1	0	2	0	2	0.859	0	0	0.859
1	0	2	0	2	0.859	0	0	0.859
1	0	2	0	2	0.859	0	0	0.859
1	0	2	0	2	0.859	0	0	0.859
1	0	2	0	2	0.859	0	0	0.859
1	0	2	0	2	0.859	0	0	0.859
1	0	2	0	1	0.81	0	0	0.81
1	0	2	0	1	0.81	0	0	0.81
1	0	2	0	1	0.81	0	0	0.81
1	0	2	0	1	0.81	0	0	0.81
1	0	2	0	1	0.81	0	0	0.81
1	0	2	0	1	0.81	0	0	0.81
1	0	2	0	1	0.81	0	0	0.81
1	0	2	0	1	0.81	0	0	0.81
3853	1842	2005	6017	44078	713.284	1679	148	1133.57		35
110.086	52.6286	57.2857	171.914	1259.37	20.3795	47.9714	4.22857	32.3877
# Branches	# Junctions	# End-point voxels	#Junction voxels	#Slab voxels	Average Branch Length	#Triple points	#Quadruple points	Maximum branch length

## Sheet: WT PVN-6
# Branches	# Junctions	# End-point voxels	#Junction voxels	#Slab voxels	Average Branch Length	#Triple points	#Quadruple points	Maximum branch length
1384	709	567	2317	17732	5	637	67	25.567
358	184	156	568	4611	5.005	176	8	27.579
160	79	73	253	2191	5.262	69	10	18.427
63	32	28	98	998	5.931	30	2	18.015
51	23	28	79	568	4.526	19	3	15.963
57	28	27	92	716	4.897	25	3	15.043
37	17	21	46	480	4.919	15	2	14.471
33	15	19	51	492	5.612	13	2	19.257
39	20	17	59	416	4.285	19	1	16.515
31	15	17	51	428	5.217	15	0	14.401
29	14	14	46	456	5.911	12	2	19.929
24	11	14	35	323	5.087	10	1	13.346
28	14	14	46	335	4.706	14	0	12.132
21	10	11	39	210	4.157	9	1	8.055
16	7	10	23	177	4.251	6	1	8.153
17	8	10	25	135	3.264	8	0	6.505
19	9	9	30	251	5.269	7	2	12.982
14	6	9	19	175	4.778	5	1	11.796
25	13	9	51	269	4.385	11	2	9.18
15	7	8	24	141	3.799	6	1	10.897
15	7	8	18	207	5.256	6	1	8.934
12	5	8	17	97	3.416	4	1	8.731
11	5	7	18	131	4.529	5	0	24.39
12	5	7	20	124	4.196	3	2	12.892
11	5	7	17	140	4.899	5	0	12.586
11	5	7	12	122	4.225	5	0	9.032
11	5	7	16	115	4.212	5	0	7.936
9	4	6	10	151	5.964	4	0	12.516
9	4	6	14	92	4.097	4	0	11.056
8	3	6	11	84	4.179	2	1	10.868
8	3	6	14	91	4.497	2	1	9.535
9	4	6	13	99	4.301	4	0	8.914
8	3	6	14	70	3.629	2	1	6.366
9	4	6	14	59	2.778	4	0	5.913
9	4	6	14	61	2.921	4	0	5.242
9	4	6	14	51	2.608	4	0	4.837
9	4	6	11	49	2.397	4	0	4.432
7	3	5	9	134	7.247	3	0	12.389
5	1	5	11	60	5.141	0	0	9.605
7	3	5	8	59	3.496	3	0	7.196
7	3	5	7	57	3.204	3	0	5.765
7	3	5	10	40	2.479	3	0	5.528
7	3	5	11	43	2.676	3	0	5.291
6	2	5	6	39	2.792	1	1	4.481
7	3	5	8	43	2.588	3	0	4.195
6	2	5	11	14	1.64	1	1	3.169
5	2	4	8	124	8.856	2	0	18.686
5	2	4	8	64	4.971	2	0	15.538
5	2	4	8	50	3.942	2	0	12.013
7	3	4	11	93	5.144	2	1	10.985
4	1	4	7	64	6.231	0	1	9.521
5	2	4	2	48	3.485	2	0	8.795
4	1	4	4	47	4.693	0	1	8.697
4	1	4	5	39	3.837	0	1	8.558
10	5	4	10	130	4.797	4	1	8.529
5	2	4	6	45	3.613	2	0	8.055
5	2	4	5	41	3.161	2	0	7.818
5	2	4	6	65	5.09	2	0	7.65
6	2	4	8	43	3.01	0	2	6.434
5	2	4	8	32	2.912	2	0	6.17
5	2	4	7	25	2.336	2	0	6.15
5	2	4	7	33	2.794	2	0	5.982
5	2	4	8	34	2.922	2	0	5.913
5	2	4	6	39	3.175	2	0	5.291
5	2	4	7	18	1.911	2	0	4.956
5	2	4	4	39	2.989	2	0	4.649
7	3	4	10	41	2.659	2	1	3.86
5	2	4	7	26	2.298	2	0	3.267
5	2	4	6	18	1.735	2	0	2.813
5	2	4	7	18	1.759	2	0	2.241
3	1	3	3	36	4.346	1	0	8.558
3	1	3	1	28	3.527	1	0	8.39
3	1	3	3	33	3.942	1	0	8.321
3	1	3	4	25	3.336	1	0	8.104
3	1	3	3	32	4.004	1	0	7.581
3	1	3	4	31	4.162	1	0	6.841
3	1	3	1	46	5.189	1	0	6.604
3	1	3	3	37	4.481	1	0	6.534
3	1	3	1	32	3.774	1	0	6.031
3	1	3	4	26	3.606	1	0	5.814
3	1	3	4	37	4.695	1	0	5.291
3	1	3	4	21	2.757	1	0	5.222
3	1	3	4	24	3.336	1	0	4.719
3	1	3	4	16	2.359	1	0	4.363
3	1	3	3	24	3.202	1	0	4.314
3	1	3	4	17	2.415	1	0	4.244
3	1	3	3	22	2.932	1	0	3.909
3	1	3	4	19	2.741	1	0	3.909
3	1	3	1	18	2.478	1	0	3.86
3	1	3	3	14	1.971	1	0	3.386
3	1	3	3	7	1.422	1	0	3.287
3	1	3	4	19	2.622	1	0	3.218
3	1	3	1	14	2.057	1	0	3.169
3	1	3	3	10	1.708	1	0	3.05
3	1	3	4	12	2.073	1	0	2.764
3	1	3	4	14	2.264	1	0	2.645
3	1	3	3	14	2.168	1	0	2.596
3	1	3	4	10	1.708	1	0	2.527
3	1	3	4	10	1.843	1	0	2.478
3	1	3	3	13	1.875	1	0	2.408
3	1	3	1	10	1.477	1	0	2.359
3	1	3	3	13	1.994	1	0	2.241
3	1	3	3	8	1.359	1	0	1.836
3	1	3	4	2	0.882	1	0	1.55
3	1	3	4	4	1.073	1	0	1.55
3	1	3	1	5	0.921	1	0	1.382
3	1	3	1	5	0.882	1	0	1.263
3	1	3	3	2	0.707	1	0	0.859
1	0	2	0	56	18.923	0	0	18.923
1	0	2	0	55	18.637	0	0	18.637
1	0	2	0	48	16.87	0	0	16.87
1	0	2	0	38	12.348	0	0	12.348
1	0	2	0	35	11.608	0	0	11.608
1	0	2	0	32	10.394	0	0	10.394
4	2	2	6	63	5.762	2	0	10.345
1	0	2	0	29	9.772	0	0	9.772
1	0	2	0	29	9.535	0	0	9.535
1	0	2	0	22	8.124	0	0	8.124
1	0	2	0	21	7.008	0	0	7.008
1	0	2	0	18	6.505	0	0	6.505
1	0	2	0	17	5.863	0	0	5.863
1	0	2	0	16	5.814	0	0	5.814
1	0	2	0	18	5.675	0	0	5.675
1	0	2	0	15	5.647	0	0	5.647
3	1	2	2	23	2.718	0	1	5.626
1	0	2	0	16	5.577	0	0	5.577
1	0	2	0	16	5.459	0	0	5.459
1	0	2	0	14	5.242	0	0	5.242
1	0	2	0	14	5.005	0	0	5.005
1	0	2	0	14	4.886	0	0	4.886
1	0	2	0	14	4.886	0	0	4.886
1	0	2	0	14	4.768	0	0	4.768
1	0	2	0	13	4.719	0	0	4.719
1	0	2	0	12	4.669	0	0	4.669
1	0	2	0	12	4.432	0	0	4.432
1	0	2	0	12	4.432	0	0	4.432
1	0	2	0	13	4.363	0	0	4.363
1	0	2	0	12	4.195	0	0	4.195
1	0	2	0	12	3.839	0	0	3.839
1	0	2	0	10	3.623	0	0	3.623
1	0	2	0	10	3.623	0	0	3.623
1	0	2	0	9	3.574	0	0	3.574
1	0	2	0	8	3.406	0	0	3.406
1	0	2	0	9	3.336	0	0	3.336
1	0	2	0	8	3.287	0	0	3.287
1	0	2	0	9	3.218	0	0	3.218
1	0	2	0	9	3.099	0	0	3.099
1	0	2	0	8	2.932	0	0	2.932
1	0	2	0	8	2.932	0	0	2.932
1	0	2	0	7	2.883	0	0	2.883
1	0	2	0	9	2.862	0	0	2.862
1	0	2	0	6	2.833	0	0	2.833
1	0	2	0	8	2.813	0	0	2.813
1	0	2	0	8	2.813	0	0	2.813
1	0	2	0	8	2.813	0	0	2.813
1	0	2	0	7	2.764	0	0	2.764
1	0	2	0	8	2.695	0	0	2.695
1	0	2	0	7	2.645	0	0	2.645
1	0	2	0	6	2.596	0	0	2.596
1	0	2	0	6	2.596	0	0	2.596
1	0	2	0	7	2.527	0	0	2.527
1	0	2	0	7	2.527	0	0	2.527
1	0	2	0	7	2.527	0	0	2.527
1	0	2	0	6	2.478	0	0	2.478
1	0	2	0	6	2.478	0	0	2.478
1	0	2	0	6	2.478	0	0	2.478
1	0	2	0	7	2.408	0	0	2.408
1	0	2	0	7	2.408	0	0	2.408
1	0	2	0	6	2.359	0	0	2.359
1	0	2	0	6	2.359	0	0	2.359
1	0	2	0	6	2.359	0	0	2.359
1	0	2	0	6	2.359	0	0	2.359
1	0	2	0	6	2.359	0	0	2.359
1	0	2	0	6	2.359	0	0	2.359
1	0	2	0	6	2.359	0	0	2.359
1	0	2	0	6	2.359	0	0	2.359
1	0	2	0	6	2.359	0	0	2.359
1	0	2	0	5	2.31	0	0	2.31
1	0	2	0	7	2.29	0	0	2.29
1	0	2	0	6	2.241	0	0	2.241
1	0	2	0	6	2.241	0	0	2.241
1	0	2	0	6	2.241	0	0	2.241
1	0	2	0	6	2.241	0	0	2.241
1	0	2	0	6	2.241	0	0	2.241
1	0	2	0	5	2.192	0	0	2.192
1	0	2	0	5	2.192	0	0	2.192
1	0	2	0	5	2.192	0	0	2.192
1	0	2	0	5	2.192	0	0	2.192
1	0	2	0	5	2.192	0	0	2.192
1	0	2	0	6	2.122	0	0	2.122
1	0	2	0	6	2.122	0	0	2.122
1	0	2	0	6	2.122	0	0	2.122
1	0	2	0	5	2.073	0	0	2.073
1	0	2	0	5	2.073	0	0	2.073
1	0	2	0	5	2.073	0	0	2.073
1	0	2	0	6	2.004	0	0	2.004
1	0	2	0	5	1.954	0	0	1.954
1	0	2	0	5	1.954	0	0	1.954
1	0	2	0	5	1.954	0	0	1.954
1	0	2	0	5	1.954	0	0	1.954
1	0	2	0	5	1.954	0	0	1.954
1	0	2	0	5	1.954	0	0	1.954
1	0	2	0	5	1.954	0	0	1.954
1	0	2	0	4	1.905	0	0	1.905
1	0	2	0	4	1.905	0	0	1.905
1	0	2	0	4	1.905	0	0	1.905
1	0	2	0	5	1.836	0	0	1.836
1	0	2	0	5	1.836	0	0	1.836
1	0	2	0	4	1.787	0	0	1.787
1	0	2	0	4	1.787	0	0	1.787
1	0	2	0	4	1.787	0	0	1.787
1	0	2	0	4	1.787	0	0	1.787
1	0	2	0	4	1.787	0	0	1.787
1	0	2	0	5	1.717	0	0	1.717
1	0	2	0	4	1.668	0	0	1.668
1	0	2	0	4	1.668	0	0	1.668
1	0	2	0	4	1.668	0	0	1.668
1	0	2	0	4	1.668	0	0	1.668
1	0	2	0	4	1.668	0	0	1.668
1	0	2	0	4	1.668	0	0	1.668
1	0	2	0	4	1.668	0	0	1.668
1	0	2	0	4	1.668	0	0	1.668
1	0	2	0	4	1.668	0	0	1.668
1	0	2	0	4	1.55	0	0	1.55
1	0	2	0	4	1.55	0	0	1.55
1	0	2	0	4	1.55	0	0	1.55
1	0	2	0	4	1.55	0	0	1.55
1	0	2	0	3	1.501	0	0	1.501
1	0	2	0	3	1.501	0	0	1.501
1	0	2	0	3	1.501	0	0	1.501
1	0	2	0	3	1.501	0	0	1.501
1	0	2	0	3	1.501	0	0	1.501
1	0	2	0	3	1.382	0	0	1.382
1	0	2	0	3	1.382	0	0	1.382
1	0	2	0	3	1.382	0	0	1.382
1	0	2	0	3	1.382	0	0	1.382
1	0	2	0	3	1.382	0	0	1.382
1	0	2	0	3	1.382	0	0	1.382
1	0	2	0	3	1.382	0	0	1.382
1	0	2	0	3	1.382	0	0	1.382
1	0	2	0	3	1.382	0	0	1.382
1	0	2	0	3	1.263	0	0	1.263
1	0	2	0	3	1.263	0	0	1.263
1	0	2	0	3	1.263	0	0	1.263
1	0	2	0	3	1.263	0	0	1.263
3	1	2	2	3	0.612	0	1	1.263
1	0	2	0	3	1.263	0	0	1.263
1	0	2	0	3	1.263	0	0	1.263
1	0	2	0	3	1.263	0	0	1.263
1	0	2	0	3	1.263	0	0	1.263
1	0	2	0	3	1.263	0	0	1.263
1	0	2	0	2	1.214	0	0	1.214
1	0	2	0	3	1.145	0	0	1.145
1	0	2	0	3	1.145	0	0	1.145
1	0	2	0	2	1.096	0	0	1.096
1	0	2	0	2	1.096	0	0	1.096
1	0	2	0	2	1.096	0	0	1.096
1	0	2	0	2	1.096	0	0	1.096
1	0	2	0	2	1.096	0	0	1.096
1	0	2	0	2	1.096	0	0	1.096
1	0	2	0	2	1.096	0	0	1.096
1	0	2	0	2	1.096	0	0	1.096
1	0	2	0	2	1.096	0	0	1.096
1	0	2	0	2	1.096	0	0	1.096
1	0	2	0	2	1.096	0	0	1.096
1	0	2	0	2	1.096	0	0	1.096
1	0	2	0	2	1.096	0	0	1.096
1	0	2	0	2	0.977	0	0	0.977
1	0	2	0	2	0.977	0	0	0.977
1	0	2	0	2	0.977	0	0	0.977
1	0	2	0	2	0.977	0	0	0.977
1	0	2	0	2	0.977	0	0	0.977
1	0	2	0	2	0.977	0	0	0.977
1	0	2	0	2	0.977	0	0	0.977
1	0	2	0	2	0.977	0	0	0.977
1	0	2	0	2	0.977	0	0	0.977
1	0	2	0	2	0.977	0	0	0.977
1	0	2	0	2	0.977	0	0	0.977
1	0	2	0	2	0.977	0	0	0.977
1	0	2	0	2	0.977	0	0	0.977
1	0	2	0	2	0.859	0	0	0.859
1	0	2	0	2	0.859	0	0	0.859
1	0	2	0	2	0.859	0	0	0.859
1	0	2	0	2	0.859	0	0	0.859
1	0	2	0	2	0.859	0	0	0.859
1	0	2	0	2	0.859	0	0	0.859
1	0	2	0	2	0.859	0	0	0.859
1	0	2	0	1	0.81	0	0	0.81
1	0	2	0	1	0.81	0	0	0.81
1	0	2	0	1	0.81	0	0	0.81
1	0	2	0	1	0.81	0	0	0.81
1	0	2	0	1	0.81	0	0	0.81
1	0	2	0	1	0.81	0	0	0.81
1	0	2	0	1	0.81	0	0	0.81
3084	1410	1799	4569	36613	884.657	1275	128	1370.32		29
106.345	48.6207	62.0345	157.552	1262.52	30.5054	43.9655	4.41379	47.2525
# Branches	# Junctions	# End-point voxels	#Junction voxels	#Slab voxels	Average Branch Length	#Triple points	#Quadruple points	Maximum branch length

## Sheet: WT PVN-7
#Branches	#Junctions	#End-point voxels	#Junction voxels	#Slab voxels	Average Branch Length	#Triple points	#Quadruple points	Maximum Branch Length
335	176	127	560	4064	4.841	159	16	18.969
252	131	103	397	2883	4.56	123	8	22.657
200	105	74	334	2302	4.59	95	9	16.362
111	56	46	173	1468	5.228	49	6	14.368
69	34	31	120	824	4.775	30	3	13.353
63	32	26	102	777	4.857	28	4	17.965
46	22	25	71	549	4.763	21	1	16.191
60	31	25	100	631	4.235	29	2	12.732
39	19	20	68	511	5.114	18	1	14.717
38	18	19	71	402	4.392	15	3	12.541
35	17	18	55	307	3.697	16	1	11.79
32	16	16	50	350	4.338	16	0	19.319
30	15	14	44	384	4.998	14	1	14.618
23	10	14	33	241	4.242	8	2	13.002
34	17	14	45	385	4.592	14	3	12.944
29	15	12	45	386	5.289	14	1	22.869
24	12	12	39	275	4.519	12	0	10.888
26	13	11	44	204	3.435	11	2	7.699
19	9	10	36	210	4.464	8	1	11.017
22	11	10	39	205	3.957	10	1	10.066
20	10	10	31	189	3.906	10	0	9.925
18	9	9	21	230	4.975	9	0	17.545
18	9	9	28	158	3.612	9	0	8.833
12	5	8	20	118	3.985	4	1	10.918
13	6	8	19	141	4.336	6	0	10.577
15	7	8	26	123	3.633	6	1	9.003
11	5	7	12	112	4.103	5	0	14.788
14	7	7	19	182	4.866	7	0	13.554
11	5	7	14	82	3.166	5	0	10.045
11	5	7	17	115	4.216	5	0	9.294
13	6	7	14	82	2.679	5	1	5.444
11	5	7	16	72	2.764	5	0	4.963
9	4	6	14	136	5.876	4	0	18.687
9	4	6	8	82	3.684	4	0	11.349
9	4	6	14	69	3.198	4	0	8.521
11	5	6	20	80	3.322	4	1	7.89
8	3	6	6	79	4.014	2	1	7.118
9	4	6	8	46	2.232	4	0	5.303
9	4	6	7	58	2.617	4	0	3.87
7	3	5	8	60	3.54	3	0	13.484
7	3	5	9	83	4.554	3	0	11.059
7	3	5	11	83	4.723	3	0	10.477
7	3	5	11	63	3.817	3	0	9.584
9	4	5	13	103	4.552	3	1	9.414
6	2	5	10	44	3.457	1	1	8.06
6	2	5	8	60	3.995	1	1	7.288
7	3	5	10	70	3.867	3	0	7.047
7	3	5	9	64	3.611	3	0	6.536
7	3	5	10	69	4.007	3	0	6.316
6	2	5	8	47	3.356	1	1	6.222
7	3	5	10	80	4.454	3	0	6.125
7	3	5	8	24	1.787	3	0	3.339
5	2	4	7	101	7.537	2	0	15.951
4	1	4	7	56	5.854	0	1	12.477
7	3	4	12	97	5.656	2	1	12.151
4	1	4	4	63	6.304	0	1	10.938
5	2	4	4	46	3.659	2	0	10.166
5	2	4	5	80	5.757	2	0	10.095
5	2	4	4	72	5.267	2	0	8.833
10	5	4	17	86	3.744	4	1	8.592
5	2	4	6	70	5.364	2	0	8.422
5	2	4	7	35	2.978	2	0	8.401
8	4	4	12	48	2.711	4	0	8.301
5	2	4	2	39	2.919	2	0	7.409
5	2	4	7	78	5.911	2	0	7.168
5	2	4	7	37	2.987	2	0	6.948
5	2	4	6	45	3.453	2	0	5.884
5	2	4	8	31	2.827	2	0	5.614
5	2	4	6	52	3.908	2	0	4.892
5	2	4	4	29	2.358	2	0	4.792
5	2	4	8	26	2.585	2	0	4.672
5	2	4	7	34	2.871	2	0	4.622
4	1	4	6	23	2.631	0	1	3.918
5	2	4	6	23	2.125	2	0	3.218
5	2	4	7	26	2.348	2	0	2.978
5	2	4	6	17	1.777	2	0	2.687
5	2	4	8	19	2.009	2	0	2.637
3	1	3	4	46	6.082	1	0	12.703
3	1	3	4	47	5.537	1	0	11.599
5	2	3	6	42	3.234	1	1	10.216
3	1	3	1	30	3.639	1	0	9.634
5	2	3	3	33	2.663	1	1	9.464
3	1	3	3	33	4.405	1	0	8.833
3	1	3	4	45	5.343	1	0	8.742
3	1	3	4	34	4.317	1	0	7.82
3	1	3	4	34	4.438	1	0	7.599
3	1	3	4	29	4.074	1	0	7.259
3	1	3	1	40	4.729	1	0	6.777
3	1	3	3	36	4.776	1	0	6.607
9	5	3	17	69	3.303	5	0	6.487
3	1	3	1	36	4.381	1	0	6.316
3	1	3	4	23	3.613	1	0	6.046
3	1	3	4	20	2.921	1	0	5.785
3	1	3	1	35	4.084	1	0	5.544
4	2	3	8	25	2.712	1	0	5.133
3	1	3	3	32	4.428	1	0	5.083
3	1	3	4	27	3.582	1	0	4.963
3	1	3	4	28	3.776	1	0	4.913
3	1	3	3	31	3.97	1	0	4.792
3	1	3	4	26	3.623	1	0	4.792
3	1	3	4	18	2.526	1	0	4.722
3	1	3	4	33	4.221	1	0	4.672
3	1	3	4	19	2.663	1	0	4.551
3	1	3	3	25	3.429	1	0	4.431
3	1	3	1	21	2.767	1	0	4.381
3	1	3	5	16	2.51	1	0	4.14
3	1	3	3	17	2.493	1	0	4.09
3	1	3	1	29	3.301	1	0	3.899
3	1	3	3	23	3.396	1	0	3.87
3	1	3	3	15	2.139	1	0	3.85
3	1	3	4	17	2.71	1	0	3.8
3	1	3	1	18	2.356	1	0	3.8
3	1	3	4	24	3.228	1	0	3.729
3	1	3	3	15	2.219	1	0	3.679
3	1	3	1	18	2.396	1	0	3.629
3	1	3	4	15	2.396	1	0	3.559
3	1	3	4	14	2.162	1	0	3.509
3	1	3	3	17	2.332	1	0	3.268
3	1	3	3	16	2.316	1	0	3.148
3	1	3	1	12	1.734	1	0	3.098
3	1	3	1	14	1.848	1	0	2.978
3	1	3	4	18	2.767	1	0	2.928
3	1	3	4	8	1.557	1	0	2.687
3	1	3	3	15	2.299	1	0	2.637
3	1	3	1	14	1.968	1	0	2.637
3	1	3	4	16	2.332	1	0	2.566
3	1	3	1	12	1.694	1	0	2.396
3	1	3	4	8	1.557	1	0	1.865
3	1	3	1	8	1.226	1	0	1.815
3	1	3	4	7	1.42	1	0	1.694
1	0	2	0	40	13.243	0	0	13.243
1	0	2	0	38	12.782	0	0	12.782
1	0	2	0	35	12.271	0	0	12.271
1	0	2	0	35	11.79	0	0	11.79
1	0	2	0	31	10.627	0	0	10.627
1	0	2	0	28	9.755	0	0	9.755
4	2	2	7	52	4.824	2	0	9.564
1	0	2	0	25	9.123	0	0	9.123
1	0	2	0	26	9.053	0	0	9.053
1	0	2	0	24	8.472	0	0	8.472
1	0	2	0	25	8.401	0	0	8.401
4	2	2	9	58	5.652	2	0	8.281
1	0	2	0	22	8.251	0	0	8.251
1	0	2	0	24	8.231	0	0	8.231
1	0	2	0	23	8.181	0	0	8.181
1	0	2	0	24	8.11	0	0	8.11
1	0	2	0	23	7.94	0	0	7.94
1	0	2	0	23	7.94	0	0	7.94
1	0	2	0	22	7.77	0	0	7.77
1	0	2	0	20	7.67	0	0	7.67
1	0	2	0	22	7.529	0	0	7.529
1	0	2	0	21	7.238	0	0	7.238
1	0	2	0	21	7.118	0	0	7.118
1	0	2	0	20	7.068	0	0	7.068
1	0	2	0	18	6.366	0	0	6.366
1	0	2	0	17	6.316	0	0	6.316
1	0	2	0	19	6.296	0	0	6.296
1	0	2	0	18	6.246	0	0	6.246
1	0	2	0	18	6.005	0	0	6.005
1	0	2	0	15	5.855	0	0	5.855
1	0	2	0	16	5.785	0	0	5.785
1	0	2	0	16	5.785	0	0	5.785
1	0	2	0	16	5.664	0	0	5.664
1	0	2	0	16	5.544	0	0	5.544
1	0	2	0	15	5.494	0	0	5.494
1	0	2	0	15	5.374	0	0	5.374
1	0	2	0	14	5.324	0	0	5.324
1	0	2	0	13	5.274	0	0	5.274
1	0	2	0	15	5.253	0	0	5.253
1	0	2	0	15	5.253	0	0	5.253
1	0	2	0	15	5.133	0	0	5.133
1	0	2	0	13	5.033	0	0	5.033
1	0	2	0	15	5.012	0	0	5.012
1	0	2	0	14	4.963	0	0	4.963
1	0	2	0	13	4.913	0	0	4.913
1	0	2	0	13	4.913	0	0	4.913
1	0	2	0	13	4.913	0	0	4.913
1	0	2	0	12	4.863	0	0	4.863
1	0	2	0	14	4.842	0	0	4.842
1	0	2	0	13	4.792	0	0	4.792
1	0	2	0	14	4.722	0	0	4.722
1	0	2	0	13	4.672	0	0	4.672
1	0	2	0	13	4.672	0	0	4.672
1	0	2	0	13	4.672	0	0	4.672
1	0	2	0	13	4.672	0	0	4.672
1	0	2	0	12	4.502	0	0	4.502
1	0	2	0	12	4.502	0	0	4.502
1	0	2	0	12	4.502	0	0	4.502
1	0	2	0	12	4.502	0	0	4.502
1	0	2	0	11	4.452	0	0	4.452
1	0	2	0	13	4.431	0	0	4.431
1	0	2	0	12	4.261	0	0	4.261
1	0	2	0	11	4.211	0	0	4.211
1	0	2	0	11	4.211	0	0	4.211
1	0	2	0	12	4.14	0	0	4.14
1	0	2	0	11	4.09	0	0	4.09
1	0	2	0	10	4.041	0	0	4.041
1	0	2	0	11	3.97	0	0	3.97
1	0	2	0	11	3.97	0	0	3.97
1	0	2	0	11	3.97	0	0	3.97
1	0	2	0	10	3.92	0	0	3.92
1	0	2	0	10	3.92	0	0	3.92
1	0	2	0	9	3.87	0	0	3.87
1	0	2	0	10	3.8	0	0	3.8
1	0	2	0	10	3.8	0	0	3.8
1	0	2	0	10	3.8	0	0	3.8
1	0	2	0	10	3.8	0	0	3.8
1	0	2	0	10	3.8	0	0	3.8
1	0	2	0	9	3.75	0	0	3.75
1	0	2	0	9	3.75	0	0	3.75
2	1	2	4	12	2.566	0	0	3.729
1	0	2	0	8	3.7	0	0	3.7
1	0	2	0	9	3.629	0	0	3.629
1	0	2	0	11	3.609	0	0	3.609
1	0	2	0	10	3.559	0	0	3.559
1	0	2	0	10	3.559	0	0	3.559
1	0	2	0	10	3.559	0	0	3.559
1	0	2	0	9	3.509	0	0	3.509
1	0	2	0	9	3.509	0	0	3.509
1	0	2	0	9	3.509	0	0	3.509
1	0	2	0	9	3.509	0	0	3.509
1	0	2	0	8	3.459	0	0	3.459
1	0	2	0	8	3.459	0	0	3.459
1	0	2	0	10	3.438	0	0	3.438
1	0	2	0	9	3.389	0	0	3.389
1	0	2	0	9	3.389	0	0	3.389
1	0	2	0	9	3.389	0	0	3.389
1	0	2	0	9	3.389	0	0	3.389
1	0	2	0	10	3.318	0	0	3.318
3	1	2	2	9	1.283	0	1	3.268
1	0	2	0	9	3.268	0	0	3.268
1	0	2	0	9	3.268	0	0	3.268
1	0	2	0	8	3.218	0	0	3.218
1	0	2	0	8	3.218	0	0	3.218
1	0	2	0	8	3.218	0	0	3.218
1	0	2	0	8	3.218	0	0	3.218
1	0	2	0	9	3.148	0	0	3.148
1	0	2	0	9	3.148	0	0	3.148
1	0	2	0	8	3.098	0	0	3.098
1	0	2	0	9	3.027	0	0	3.027
1	0	2	0	8	2.978	0	0	2.978
1	0	2	0	8	2.857	0	0	2.857
1	0	2	0	8	2.857	0	0	2.857
1	0	2	0	8	2.857	0	0	2.857
1	0	2	0	7	2.807	0	0	2.807
1	0	2	0	7	2.807	0	0	2.807
1	0	2	0	7	2.807	0	0	2.807
1	0	2	0	6	2.757	0	0	2.757
1	0	2	0	7	2.687	0	0	2.687
3	1	2	2	8	1.226	0	1	2.687
1	0	2	0	7	2.687	0	0	2.687
1	0	2	0	6	2.637	0	0	2.637
1	0	2	0	6	2.637	0	0	2.637
1	0	2	0	6	2.637	0	0	2.637
1	0	2	0	6	2.637	0	0	2.637
1	0	2	0	7	2.566	0	0	2.566
1	0	2	0	7	2.566	0	0	2.566
1	0	2	0	7	2.566	0	0	2.566
1	0	2	0	7	2.566	0	0	2.566
1	0	2	0	6	2.517	0	0	2.517
1	0	2	0	6	2.517	0	0	2.517
1	0	2	0	6	2.396	0	0	2.396
1	0	2	0	6	2.396	0	0	2.396
1	0	2	0	6	2.396	0	0	2.396
1	0	2	0	6	2.396	0	0	2.396
1	0	2	0	6	2.396	0	0	2.396
1	0	2	0	6	2.396	0	0	2.396
1	0	2	0	6	2.276	0	0	2.276
1	0	2	0	6	2.276	0	0	2.276
3	1	2	2	9	1.323	0	1	2.276
1	0	2	0	6	2.276	0	0	2.276
1	0	2	0	5	2.226	0	0	2.226
1	0	2	0	5	2.226	0	0	2.226
1	0	2	0	5	2.226	0	0	2.226
1	0	2	0	5	2.226	0	0	2.226
1	0	2	0	5	2.226	0	0	2.226
1	0	2	0	6	2.155	0	0	2.155
1	0	2	0	5	2.105	0	0	2.105
1	0	2	0	5	2.105	0	0	2.105
1	0	2	0	5	2.105	0	0	2.105
1	0	2	0	5	1.985	0	0	1.985
1	0	2	0	5	1.985	0	0	1.985
1	0	2	0	5	1.985	0	0	1.985
1	0	2	0	4	1.935	0	0	1.935
1	0	2	0	5	1.865	0	0	1.865
1	0	2	0	5	1.865	0	0	1.865
1	0	2	0	5	1.865	0	0	1.865
1	0	2	0	5	1.865	0	0	1.865
1	0	2	0	4	1.815	0	0	1.815
1	0	2	0	4	1.815	0	0	1.815
1	0	2	0	4	1.815	0	0	1.815
1	0	2	0	4	1.815	0	0	1.815
1	0	2	0	4	1.815	0	0	1.815
1	0	2	0	5	1.744	0	0	1.744
1	0	2	0	5	1.744	0	0	1.744
1	0	2	0	5	1.744	0	0	1.744
1	0	2	0	5	1.744	0	0	1.744
1	0	2	0	4	1.694	0	0	1.694
1	0	2	0	4	1.694	0	0	1.694
1	0	2	0	4	1.694	0	0	1.694
1	0	2	0	4	1.694	0	0	1.694
1	0	2	0	4	1.694	0	0	1.694
1	0	2	0	4	1.694	0	0	1.694
1	0	2	0	3	1.644	0	0	1.644
1	0	2	0	4	1.574	0	0	1.574
1	0	2	0	4	1.574	0	0	1.574
2	1	2	4	3	1.198	0	0	1.574
1	0	2	0	4	1.574	0	0	1.574
1	0	2	0	4	1.574	0	0	1.574
1	0	2	0	4	1.574	0	0	1.574
1	0	2	0	4	1.574	0	0	1.574
1	0	2	0	4	1.574	0	0	1.574
1	0	2	0	4	1.574	0	0	1.574
1	0	2	0	4	1.574	0	0	1.574
1	0	2	0	4	1.574	0	0	1.574
1	0	2	0	4	1.574	0	0	1.574
1	0	2	0	4	1.574	0	0	1.574
1	0	2	0	3	1.524	0	0	1.524
1	0	2	0	3	1.524	0	0	1.524
1	0	2	0	4	1.453	0	0	1.453
1	0	2	0	4	1.453	0	0	1.453
1	0	2	0	3	1.404	0	0	1.404
1	0	2	0	3	1.404	0	0	1.404
1	0	2	0	3	1.404	0	0	1.404
1	0	2	0	3	1.404	0	0	1.404
1	0	2	0	3	1.404	0	0	1.404
1	0	2	0	3	1.404	0	0	1.404
1	0	2	0	3	1.404	0	0	1.404
1	0	2	0	3	1.404	0	0	1.404
1	0	2	0	3	1.283	0	0	1.283
1	0	2	0	3	1.283	0	0	1.283
1	0	2	0	3	1.283	0	0	1.283
1	0	2	0	3	1.283	0	0	1.283
1	0	2	0	3	1.283	0	0	1.283
1	0	2	0	3	1.283	0	0	1.283
1	0	2	0	3	1.283	0	0	1.283
1	0	2	0	3	1.283	0	0	1.283
1	0	2	0	3	1.283	0	0	1.283
1	0	2	0	3	1.283	0	0	1.283
1	0	2	0	2	1.233	0	0	1.233
1	0	2	0	2	1.233	0	0	1.233
1	0	2	0	2	1.233	0	0	1.233
1	0	2	0	3	1.163	0	0	1.163
1	0	2	0	3	1.163	0	0	1.163
1	0	2	0	2	1.113	0	0	1.113
1	0	2	0	2	1.113	0	0	1.113
1	0	2	0	2	1.113	0	0	1.113
1	0	2	0	2	1.113	0	0	1.113
1	0	2	0	2	1.113	0	0	1.113
1	0	2	0	2	1.113	0	0	1.113
1	0	2	0	2	1.113	0	0	1.113
1	0	2	0	2	1.113	0	0	1.113
1	0	2	0	2	1.113	0	0	1.113
1	0	2	0	2	1.113	0	0	1.113
1	0	2	0	2	1.113	0	0	1.113
1	0	2	0	2	1.113	0	0	1.113
1	0	2	0	2	0.993	0	0	0.993
1	0	2	0	2	0.993	0	0	0.993
1	0	2	0	2	0.993	0	0	0.993
1	0	2	0	2	0.993	0	0	0.993
1	0	2	0	2	0.993	0	0	0.993
1	0	2	0	2	0.993	0	0	0.993
1	0	2	0	2	0.993	0	0	0.993
1	0	2	0	2	0.993	0	0	0.993
1	0	2	0	2	0.993	0	0	0.993
1	0	2	0	2	0.993	0	0	0.993
1	0	2	0	2	0.993	0	0	0.993
1	0	2	0	2	0.993	0	0	0.993
1	0	2	0	2	0.993	0	0	0.993
1	0	2	0	2	0.993	0	0	0.993
1	0	2	0	2	0.872	0	0	0.872
1	0	2	0	2	0.872	0	0	0.872
1	0	2	0	2	0.872	0	0	0.872
1	0	2	0	2	0.872	0	0	0.872
1	0	2	0	2	0.872	0	0	0.872
1	0	2	0	1	0.822	0	0	0.822
1	0	2	0	1	0.822	0	0	0.822
1	0	2	0	1	0.822	0	0	0.822
1	0	2	0	1	0.822	0	0	0.822
1	0	2	0	1	0.822	0	0	0.822
1	0	2	0	1	0.822	0	0	0.822
1	0	2	0	1	0.822	0	0	0.822
1	0	2	0	1	0.702	0	0	0.702
1	0	2	0	1	0.702	0	0	0.702
1	0	2	0	1	0.702	0	0	0.702
1	0	2	0	1	0.702	0	0	0.702
1	0	2	0	1	0.702	0	0	0.702
1	0	2	0	1	0.702	0	0	0.702
1	0	2	0	1	0.702	0	0	0.702
1	0	2	0	1	0.702	0	0	0.702
1	0	2	0	1	0.702	0	0	0.702
1	0	2	0	1	0.702	0	0	0.702
1	0	2	0	1	0.702	0	0	0.702
1	0	2	0	1	0.702	0	0	0.702
1	0	2	0	1	0.702	0	0	0.702
1	0	2	0	1	0.702	0	0	0.702
1	0	2	0	1	0.702	0	0	0.702
1	0	2	0	1	0.702	0	0	0.702
1	0	2	0	1	0.702	0	0	0.702
1	0	2	0	1	0.702	0	0	0.702
1	0	2	0	1	0.702	0	0	0.702
1	0	2	0	1	0.702	0	0	0.702
1	0	2	0	1	0.702	0	0	0.702
1	0	2	0	1	0.702	0	0	0.702
1	0	2	0	1	0.702	0	0	0.702
1	0	2	0	1	0.702	0	0	0.702
1	0	2	0	1	0.702	0	0	0.702
1	0	2	0	1	0.702	0	0	0.702
1	0	2	0	1	0.702	0	0	0.702
1	0	2	0	1	0.702	0	0	0.702
1	0	2	0	1	0.702	0	0	0.702
1	0	2	0	1	0.702	0	0	0.702
1	0	2	0	1	0.702	0	0	0.702
1	0	2	0	1	0.702	0	0	0.702
1	0	2	0	1	0.702	0	0	0.702
1	0	2	0	1	0.702	0	0	0.702
1	0	2	0	1	0.702	0	0	0.702
2411	1025	1661	3248	25173	1305.68	934	84	1883.61		23
104.826	44.5652	72.2174	141.217	1094.48	56.7689	40.6087	3.65217	81.8963
#Branches	#Junctions	#End-point voxels	#Junction voxels	#Slab voxels	Average Branch Length	#Triple points	#Quadruple points	Maximum Branch Length

## Sheet: WT PVN-8
#Branches	#Junctions	#End-point voxels	#Junction voxels	#Slab voxels	Average Branch Length	#Triple points	#Quadruple points	Maximum Branch Length
902	477	329	1561	12228	5.339	433	44	30.163
44	23	18	61	640	5.537	22	1	20.261
37	19	17	61	498	5.205	19	0	20.211
28	13	15	42	281	4.038	11	2	11.549
31	16	14	51	330	4.328	16	0	10.116
37	20	12	58	378	4.091	18	2	11.229
21	10	12	31	178	3.536	10	0	9.294
18	8	11	28	233	5.122	7	1	16.532
17	8	10	28	268	5.942	8	0	24.713
24	12	10	44	378	6.169	10	2	19.439
17	8	10	26	183	4.33	8	0	15.83
20	10	10	36	251	5.052	10	0	13.044
18	9	9	32	269	5.673	9	0	13.845
26	14	9	42	324	4.922	13	1	11.42
18	9	9	27	217	4.695	9	0	10.336
14	6	8	28	109	3.535	4	2	8.521
13	6	8	20	97	3.112	6	0	6.416
20	11	7	33	296	5.593	11	0	15.108
11	5	7	13	157	5.439	5	0	11.54
11	5	7	15	98	3.539	5	0	8.812
11	5	7	18	105	3.836	5	0	8.501
12	6	6	14	193	5.953	6	0	25.083
7	2	6	11	121	6.566	0	2	12.732
9	4	6	11	117	4.951	4	0	10.918
9	4	6	15	107	4.878	4	0	10.286
11	5	6	20	88	3.439	4	1	8.181
15	8	6	16	146	3.869	8	0	8.011
6	2	5	11	177	10.927	1	1	34.468
7	3	5	11	110	5.889	3	0	17.113
7	3	5	10	77	4.381	3	0	13.484
7	3	5	7	114	6.223	3	0	12.753
7	3	5	10	70	4.152	3	0	12.392
7	3	5	10	63	3.689	3	0	7.359
7	3	5	11	57	3.523	3	0	6.266
7	3	5	11	54	3.244	3	0	5.714
7	3	5	8	44	2.635	3	0	5.012
5	2	4	8	69	5.412	2	0	16.092
5	2	4	4	78	5.712	2	0	14.377
7	3	4	15	76	4.488	2	1	10.768
4	1	4	6	59	5.719	0	1	9.511
5	2	4	7	62	4.644	2	0	9.443
4	1	4	5	55	5.3	0	1	8.231
6	2	4	12	73	5.149	1	0	7.869
5	2	4	8	52	4.241	2	0	7.288
5	2	4	7	40	3.461	2	0	6.437
5	2	4	5	39	3.214	2	0	6.026
5	2	4	2	45	3.316	2	0	5.424
5	2	4	2	44	3.268	2	0	5.253
5	2	4	7	27	2.464	2	0	5.183
5	2	4	8	32	2.986	2	0	4.742
5	2	4	6	31	2.759	2	0	4.041
7	3	4	9	31	2.164	2	1	4.041
4	1	4	4	15	1.955	0	1	3.679
5	2	4	5	21	1.999	2	0	2.807
3	1	3	1	105	12.111	1	0	23.118
3	1	3	3	88	10.416	1	0	16.171
3	1	3	3	69	8.335	1	0	16.05
3	1	3	4	60	7.439	1	0	16
3	1	3	3	46	5.745	1	0	12.853
3	1	3	4	38	5.147	1	0	12.051
3	1	3	4	52	6.383	1	0	10.967
3	1	3	3	61	7.198	1	0	10.336
3	1	3	3	30	4.074	1	0	9.364
3	1	3	3	49	6.316	1	0	8.953
3	1	3	4	30	4.315	1	0	8.783
3	1	3	1	42	4.882	1	0	8.742
3	1	3	3	27	3.582	1	0	8.06
3	1	3	3	42	5.357	1	0	7.961
3	1	3	4	29	4.034	1	0	7.479
3	1	3	4	42	5.213	1	0	7.288
3	1	3	4	38	5.026	1	0	7.188
3	1	3	3	47	5.761	1	0	7.138
3	1	3	1	22	2.784	1	0	6.827
3	1	3	4	25	3.469	1	0	6.727
3	1	3	4	21	3.058	1	0	6.607
3	1	3	4	29	3.873	1	0	6.536
3	1	3	1	18	2.517	1	0	6.437
3	1	3	4	24	3.252	1	0	6.296
3	1	3	3	29	3.937	1	0	6.246
3	1	3	1	24	3.058	1	0	6.075
3	1	3	3	20	2.784	1	0	5.835
3	1	3	3	16	2.396	1	0	5.664
3	1	3	4	33	4.084	1	0	5.133
3	1	3	3	22	3.018	1	0	5.083
3	1	3	4	24	3.429	1	0	4.913
3	1	3	1	31	3.856	1	0	4.551
3	1	3	4	12	2.065	1	0	4.502
3	1	3	4	24	3.108	1	0	4.311
3	1	3	1	18	2.316	1	0	3.92
3	1	3	3	19	2.607	1	0	3.85
3	1	3	3	14	2.082	1	0	3.8
3	1	3	4	21	2.937	1	0	3.679
3	1	3	3	19	2.607	1	0	3.438
3	1	3	4	18	2.847	1	0	3.339
3	1	3	3	13	1.905	1	0	3.148
3	1	3	4	12	1.945	1	0	3.098
3	1	3	3	11	1.751	1	0	2.978
3	1	3	4	8	1.46	1	0	2.857
3	1	3	4	10	1.791	1	0	2.807
3	1	3	4	9	1.734	1	0	2.807
3	1	3	1	15	2.025	1	0	2.396
3	1	3	4	8	1.437	1	0	2.276
3	1	3	3	10	1.574	1	0	2.155
3	1	3	4	11	1.848	1	0	2.105
3	1	3	1	7	1.17	1	0	1.524
3	1	3	4	5	1.186	1	0	1.283
3	1	3	3	0	0.605	1	0	0.702
1	0	2	0	39	13.795	0	0	13.795
1	0	2	0	40	13.604	0	0	13.604
1	0	2	0	40	13.364	0	0	13.364
1	0	2	0	39	13.314	0	0	13.314
1	0	2	0	41	13.293	0	0	13.293
1	0	2	0	35	12.633	0	0	12.633
4	2	2	8	54	5.331	2	0	11.349
1	0	2	0	33	11.329	0	0	11.329
1	0	2	0	32	11.279	0	0	11.279
1	0	2	0	32	11.279	0	0	11.279
1	0	2	0	31	10.868	0	0	10.868
1	0	2	0	29	10.648	0	0	10.648
1	0	2	0	31	10.627	0	0	10.627
1	0	2	0	30	10.336	0	0	10.336
1	0	2	0	27	10.307	0	0	10.307
1	0	2	0	30	10.216	0	0	10.216
1	0	2	0	28	9.634	0	0	9.634
1	0	2	0	26	9.173	0	0	9.173
1	0	2	0	27	9.103	0	0	9.103
1	0	2	0	25	9.003	0	0	9.003
1	0	2	0	26	8.933	0	0	8.933
1	0	2	0	24	8.712	0	0	8.712
1	0	2	0	26	8.692	0	0	8.692
1	0	2	0	25	8.521	0	0	8.521
1	0	2	0	25	8.281	0	0	8.281
1	0	2	0	22	7.89	0	0	7.89
1	0	2	0	24	7.749	0	0	7.749
1	0	2	0	21	7.72	0	0	7.72
1	0	2	0	21	7.72	0	0	7.72
1	0	2	0	21	7.599	0	0	7.599
1	0	2	0	21	7.359	0	0	7.359
1	0	2	0	21	7.118	0	0	7.118
1	0	2	0	19	7.018	0	0	7.018
1	0	2	0	21	6.997	0	0	6.997
1	0	2	0	20	6.948	0	0	6.948
1	0	2	0	20	6.948	0	0	6.948
1	0	2	0	17	6.918	0	0	6.918
1	0	2	0	20	6.827	0	0	6.827
1	0	2	0	18	6.607	0	0	6.607
1	0	2	0	19	6.416	0	0	6.416
1	0	2	0	19	6.416	0	0	6.416
1	0	2	0	18	6.366	0	0	6.366
1	0	2	0	17	6.316	0	0	6.316
1	0	2	0	17	5.955	0	0	5.955
1	0	2	0	16	5.905	0	0	5.905
1	0	2	0	15	5.855	0	0	5.855
1	0	2	0	15	5.735	0	0	5.735
1	0	2	0	16	5.544	0	0	5.544
1	0	2	0	15	5.494	0	0	5.494
1	0	2	0	15	5.494	0	0	5.494
1	0	2	0	17	5.473	0	0	5.473
1	0	2	0	15	5.374	0	0	5.374
1	0	2	0	15	5.253	0	0	5.253
1	0	2	0	14	5.203	0	0	5.203
1	0	2	0	14	5.203	0	0	5.203
1	0	2	0	14	5.083	0	0	5.083
1	0	2	0	13	5.033	0	0	5.033
1	0	2	0	15	5.012	0	0	5.012
1	0	2	0	15	5.012	0	0	5.012
1	0	2	0	14	4.963	0	0	4.963
1	0	2	0	13	4.913	0	0	4.913
1	0	2	0	12	4.863	0	0	4.863
1	0	2	0	12	4.863	0	0	4.863
1	0	2	0	12	4.863	0	0	4.863
1	0	2	0	13	4.792	0	0	4.792
1	0	2	0	13	4.672	0	0	4.672
1	0	2	0	13	4.672	0	0	4.672
1	0	2	0	13	4.672	0	0	4.672
1	0	2	0	13	4.551	0	0	4.551
1	0	2	0	12	4.502	0	0	4.502
1	0	2	0	12	4.502	0	0	4.502
1	0	2	0	12	4.502	0	0	4.502
1	0	2	0	12	4.502	0	0	4.502
1	0	2	0	12	4.502	0	0	4.502
1	0	2	0	11	4.452	0	0	4.452
1	0	2	0	11	4.452	0	0	4.452
1	0	2	0	12	4.381	0	0	4.381
1	0	2	0	12	4.381	0	0	4.381
1	0	2	0	11	4.331	0	0	4.331
1	0	2	0	10	4.281	0	0	4.281
1	0	2	0	11	4.211	0	0	4.211
1	0	2	0	11	4.211	0	0	4.211
1	0	2	0	12	4.14	0	0	4.14
1	0	2	0	11	4.09	0	0	4.09
1	0	2	0	11	4.09	0	0	4.09
1	0	2	0	11	4.09	0	0	4.09
1	0	2	0	10	4.041	0	0	4.041
1	0	2	0	11	3.97	0	0	3.97
1	0	2	0	11	3.97	0	0	3.97
1	0	2	0	10	3.92	0	0	3.92
1	0	2	0	10	3.92	0	0	3.92
1	0	2	0	11	3.85	0	0	3.85
1	0	2	0	10	3.8	0	0	3.8
1	0	2	0	10	3.8	0	0	3.8
1	0	2	0	10	3.8	0	0	3.8
1	0	2	0	10	3.8	0	0	3.8
1	0	2	0	10	3.8	0	0	3.8
1	0	2	0	10	3.8	0	0	3.8
1	0	2	0	10	3.679	0	0	3.679
1	0	2	0	10	3.679	0	0	3.679
1	0	2	0	10	3.679	0	0	3.679
1	0	2	0	9	3.629	0	0	3.629
1	0	2	0	9	3.629	0	0	3.629
1	0	2	0	11	3.609	0	0	3.609
1	0	2	0	10	3.438	0	0	3.438
1	0	2	0	10	3.438	0	0	3.438
1	0	2	0	9	3.389	0	0	3.389
1	0	2	0	8	3.339	0	0	3.339
1	0	2	0	8	3.339	0	0	3.339
1	0	2	0	10	3.318	0	0	3.318
1	0	2	0	9	3.268	0	0	3.268
1	0	2	0	8	3.218	0	0	3.218
1	0	2	0	8	3.218	0	0	3.218
1	0	2	0	8	3.098	0	0	3.098
1	0	2	0	7	2.928	0	0	2.928
1	0	2	0	7	2.928	0	0	2.928
1	0	2	0	7	2.928	0	0	2.928
1	0	2	0	8	2.857	0	0	2.857
1	0	2	0	7	2.807	0	0	2.807
1	0	2	0	7	2.807	0	0	2.807
1	0	2	0	6	2.757	0	0	2.757
1	0	2	0	6	2.757	0	0	2.757
1	0	2	0	8	2.737	0	0	2.737
1	0	2	0	8	2.737	0	0	2.737
1	0	2	0	7	2.687	0	0	2.687
1	0	2	0	7	2.687	0	0	2.687
1	0	2	0	7	2.687	0	0	2.687
1	0	2	0	7	2.687	0	0	2.687
1	0	2	0	7	2.687	0	0	2.687
1	0	2	0	6	2.637	0	0	2.637
1	0	2	0	8	2.616	0	0	2.616
1	0	2	0	7	2.566	0	0	2.566
1	0	2	0	7	2.566	0	0	2.566
1	0	2	0	7	2.566	0	0	2.566
1	0	2	0	7	2.566	0	0	2.566
1	0	2	0	6	2.517	0	0	2.517
1	0	2	0	6	2.517	0	0	2.517
1	0	2	0	7	2.446	0	0	2.446
1	0	2	0	6	2.396	0	0	2.396
1	0	2	0	6	2.396	0	0	2.396
1	0	2	0	6	2.396	0	0	2.396
1	0	2	0	5	2.346	0	0	2.346
1	0	2	0	5	2.346	0	0	2.346
1	0	2	0	6	2.276	0	0	2.276
1	0	2	0	6	2.276	0	0	2.276
1	0	2	0	6	2.276	0	0	2.276
1	0	2	0	6	2.276	0	0	2.276
1	0	2	0	5	2.226	0	0	2.226
1	0	2	0	5	2.226	0	0	2.226
1	0	2	0	5	2.226	0	0	2.226
1	0	2	0	6	2.155	0	0	2.155
1	0	2	0	6	2.155	0	0	2.155
1	0	2	0	6	2.155	0	0	2.155
1	0	2	0	5	2.105	0	0	2.105
1	0	2	0	5	2.105	0	0	2.105
1	0	2	0	5	2.105	0	0	2.105
1	0	2	0	5	2.105	0	0	2.105
1	0	2	0	5	2.105	0	0	2.105
1	0	2	0	5	2.105	0	0	2.105
1	0	2	0	5	2.105	0	0	2.105
1	0	2	0	5	2.105	0	0	2.105
1	0	2	0	4	2.056	0	0	2.056
1	0	2	0	6	2.035	0	0	2.035
1	0	2	0	5	1.985	0	0	1.985
1	0	2	0	5	1.985	0	0	1.985
1	0	2	0	5	1.985	0	0	1.985
1	0	2	0	5	1.985	0	0	1.985
1	0	2	0	5	1.985	0	0	1.985
1	0	2	0	5	1.985	0	0	1.985
1	0	2	0	4	1.935	0	0	1.935
1	0	2	0	5	1.865	0	0	1.865
1	0	2	0	4	1.815	0	0	1.815
1	0	2	0	4	1.815	0	0	1.815
1	0	2	0	4	1.815	0	0	1.815
1	0	2	0	4	1.815	0	0	1.815
1	0	2	0	4	1.815	0	0	1.815
1	0	2	0	4	1.815	0	0	1.815
1	0	2	0	5	1.744	0	0	1.744
1	0	2	0	4	1.694	0	0	1.694
1	0	2	0	4	1.694	0	0	1.694
1	0	2	0	4	1.694	0	0	1.694
1	0	2	0	4	1.694	0	0	1.694
1	0	2	0	4	1.694	0	0	1.694
1	0	2	0	4	1.694	0	0	1.694
1	0	2	0	4	1.694	0	0	1.694
1	0	2	0	4	1.694	0	0	1.694
1	0	2	0	3	1.644	0	0	1.644
1	0	2	0	3	1.644	0	0	1.644
1	0	2	0	3	1.644	0	0	1.644
1	0	2	0	4	1.574	0	0	1.574
1	0	2	0	4	1.574	0	0	1.574
1	0	2	0	4	1.574	0	0	1.574
1	0	2	0	4	1.574	0	0	1.574
1	0	2	0	4	1.574	0	0	1.574
1	0	2	0	3	1.524	0	0	1.524
1	0	2	0	4	1.453	0	0	1.453
1	0	2	0	4	1.453	0	0	1.453
1	0	2	0	3	1.404	0	0	1.404
1	0	2	0	3	1.404	0	0	1.404
1	0	2	0	3	1.404	0	0	1.404
1	0	2	0	3	1.404	0	0	1.404
1	0	2	0	3	1.404	0	0	1.404
1	0	2	0	3	1.404	0	0	1.404
1	0	2	0	3	1.404	0	0	1.404
1	0	2	0	3	1.404	0	0	1.404
1	0	2	0	3	1.404	0	0	1.404
1	0	2	0	3	1.283	0	0	1.283
1	0	2	0	3	1.283	0	0	1.283
1	0	2	0	3	1.283	0	0	1.283
1	0	2	0	3	1.283	0	0	1.283
1	0	2	0	3	1.283	0	0	1.283
1	0	2	0	3	1.283	0	0	1.283
1	0	2	0	3	1.283	0	0	1.283
1	0	2	0	3	1.283	0	0	1.283
1	0	2	0	3	1.283	0	0	1.283
1	0	2	0	3	1.283	0	0	1.283
1	0	2	0	2	1.233	0	0	1.233
1	0	2	0	2	1.233	0	0	1.233
1	0	2	0	2	1.233	0	0	1.233
1	0	2	0	2	1.233	0	0	1.233
1	0	2	0	3	1.163	0	0	1.163
1	0	2	0	2	1.113	0	0	1.113
1	0	2	0	2	1.113	0	0	1.113
1	0	2	0	2	1.113	0	0	1.113
1	0	2	0	2	1.113	0	0	1.113
1	0	2	0	2	1.113	0	0	1.113
1	0	2	0	2	1.113	0	0	1.113
1	0	2	0	2	1.113	0	0	1.113
1	0	2	0	2	1.113	0	0	1.113
1	0	2	0	2	0.993	0	0	0.993
1	0	2	0	2	0.993	0	0	0.993
1	0	2	0	2	0.993	0	0	0.993
1	0	2	0	2	0.993	0	0	0.993
1	0	2	0	2	0.993	0	0	0.993
1	0	2	0	2	0.993	0	0	0.993
1	0	2	0	2	0.993	0	0	0.993
1	0	2	0	2	0.993	0	0	0.993
1	0	2	0	2	0.993	0	0	0.993
1	0	2	0	2	0.993	0	0	0.993
1	0	2	0	2	0.993	0	0	0.993
1	0	2	0	2	0.993	0	0	0.993
1	0	2	0	2	0.993	0	0	0.993
1	0	2	0	2	0.993	0	0	0.993
1	0	2	0	2	0.993	0	0	0.993
1	0	2	0	2	0.993	0	0	0.993
1	0	2	0	2	0.993	0	0	0.993
1	0	2	0	2	0.993	0	0	0.993
1	0	2	0	2	0.872	0	0	0.872
1	0	2	0	2	0.872	0	0	0.872
1	0	2	0	2	0.872	0	0	0.872
1	0	2	0	2	0.872	0	0	0.872
1	0	2	0	1	0.822	0	0	0.822
1	0	2	0	1	0.702	0	0	0.702
1	0	2	0	1	0.702	0	0	0.702
1	0	2	0	1	0.702	0	0	0.702
1	0	2	0	1	0.702	0	0	0.702
1	0	2	0	1	0.702	0	0	0.702
1	0	2	0	1	0.702	0	0	0.702
1	0	2	0	1	0.702	0	0	0.702
1	0	2	0	1	0.702	0	0	0.702
1	0	2	0	1	0.702	0	0	0.702
1	0	2	0	1	0.702	0	0	0.702
1	0	2	0	1	0.702	0	0	0.702
1	0	2	0	1	0.702	0	0	0.702
1	0	2	0	1	0.702	0	0	0.702
1	0	2	0	1	0.702	0	0	0.702
1	0	2	0	1	0.702	0	0	0.702
1	0	2	0	1	0.702	0	0	0.702
1985	839	1387	2724	23976	1390.91	774	64	1917.75		25
79.4	33.56	55.48	108.96	959.04	55.6364	30.96	2.56	76.7099
#Branches	#Junctions	#End-point voxels	#Junction voxels	#Slab voxels	Average Branch Length	#Triple points	#Quadruple points	Maximum Branch Length

## Sheet: AOAH PVN-1
#Branches	#Junctions	#End-point voxels	#Junction voxels	#Slab voxels	Average Branch Length	#Triple points	#Quadruple points	Maximum Branch Length
243	132	81	411	3420	5.523	123	9	28.729
83	42	35	141	1113	5.221	37	5	16.025
64	33	27	92	748	4.543	31	2	12.051
57	28	26	94	820	5.478	24	4	15.688
66	34	24	118	970	5.783	28	6	13.706
54	28	22	86	697	5.007	26	2	11.961
25	12	14	33	233	3.705	12	0	13.566
29	14	14	45	280	4.009	12	2	8.731
29	14	14	52	203	3.106	12	2	8.423
25	11	13	39	321	5.121	9	0	16.409
45	25	13	74	455	4.125	23	2	8.85
21	10	12	27	312	5.588	10	0	11.267
19	9	11	24	195	4.1	9	0	11.247
24	11	11	49	333	5.532	8	2	10.98
24	12	9	42	315	5.126	9	3	17.966
14	6	9	20	241	6.625	5	1	15.577
18	9	9	22	215	4.555	9	0	10.791
14	6	9	19	149	4.093	5	1	9.285
21	11	9	31	233	4.424	11	0	8.8
15	7	9	21	112	3.205	7	0	7.512
15	7	9	22	134	3.598	7	0	6.055
13	6	8	22	218	6.384	6	0	16.936
13	6	8	24	182	5.301	6	0	13.517
12	5	8	15	107	3.637	4	1	10.048
16	8	8	23	158	3.971	8	0	8.948
13	6	8	18	85	2.852	6	0	4.954
13	6	7	28	151	4.698	5	1	15.508
10	4	7	11	91	3.638	3	1	9.86
11	5	7	12	125	4.261	5	0	7.828
19	10	7	32	221	4.527	9	1	7.224
9	4	6	14	132	5.45	4	0	11.653
8	3	6	9	63	3.239	2	1	8.324
9	4	6	14	109	4.618	4	0	8.255
9	4	6	14	47	2.366	4	0	6.223
9	4	6	8	67	3.03	4	0	5.886
14	7	6	26	62	2.358	6	1	4.398
8	3	6	13	52	2.969	2	1	4.098
9	4	6	6	39	1.927	4	0	3.826
6	2	5	11	56	3.986	1	1	14.33
9	4	5	15	146	6.305	3	1	13.804
7	3	5	6	58	3.359	3	0	11.624
10	5	5	12	102	4.086	5	0	8.899
6	2	5	10	47	3.413	1	1	7.61
6	2	5	10	69	4.578	1	1	7.561
6	2	5	10	51	3.696	1	1	6.937
7	3	5	8	67	3.685	3	0	5.816
6	2	5	9	44	3.123	1	1	4.664
7	3	5	10	41	2.615	3	0	3.3
5	2	4	7	80	5.839	2	0	11.079
7	3	4	7	47	2.704	2	1	10.028
5	2	4	6	67	4.867	2	0	9.404
5	2	4	8	58	4.584	2	0	9.285
8	4	4	15	116	5.578	4	0	8.948
5	2	4	6	54	4.168	2	0	8.324
4	1	4	7	60	5.903	0	1	8.304
5	2	4	8	48	4.105	2	0	8.156
8	4	4	12	71	3.586	4	0	7.779
5	2	4	7	65	4.895	2	0	7.7
4	1	4	6	39	4.519	0	1	6.937
5	2	4	4	50	3.704	2	0	6.342
5	2	4	7	39	3.459	2	0	5.619
5	2	4	7	41	3.597	2	0	5.5
5	2	4	8	36	3.072	2	0	5.431
8	4	4	10	45	2.491	4	0	5.431
5	2	4	7	54	4.463	2	0	5.381
4	1	4	6	37	3.923	0	1	4.856
5	2	4	7	23	2.253	2	0	4.786
8	4	4	15	40	2.461	4	0	4.499
4	1	4	7	20	2.559	0	1	4.385
5	2	4	5	34	2.723	2	0	4.33
4	1	4	7	20	2.757	0	1	4.209
5	2	4	7	20	1.986	2	0	3.973
5	2	4	4	20	1.885	2	0	3.349
5	2	4	7	22	2.02	2	0	3.349
5	2	4	7	24	2.335	2	0	2.894
3	1	3	4	78	9.299	1	0	15.499
4	1	3	6	49	4.654	0	0	14.98
3	1	3	3	68	8.261	1	0	13.061
3	1	3	4	39	5.104	1	0	12.129
3	1	3	4	51	6.276	1	0	10.574
3	1	3	1	49	6.052	1	0	10.405
3	1	3	4	44	5.622	1	0	10.167
3	1	3	1	47	5.781	1	0	8.919
3	1	3	4	28	3.733	1	0	8.71
3	1	3	4	29	4.027	1	0	8.443
5	2	3	5	50	3.68	1	1	8.086
6	3	3	11	56	3.689	3	0	7.155
5	2	3	6	36	2.886	1	1	7.085
3	1	3	4	39	5.064	1	0	7.056
3	1	3	1	22	2.791	1	0	6.818
6	3	3	11	38	2.879	3	0	6.769
3	1	3	3	34	4.33	1	0	6.005
3	1	3	4	30	3.726	1	0	5.48
3	1	3	3	24	3.135	1	0	5.48
3	1	3	4	19	2.854	1	0	5.312
3	1	3	1	24	3.158	1	0	5.262
3	1	3	3	21	3.006	1	0	5.143
3	1	3	3	22	2.983	1	0	4.786
3	1	3	3	19	2.656	1	0	4.737
3	1	3	1	22	2.752	1	0	4.667
3	1	3	3	14	2.375	1	0	4.519
3	1	3	3	19	2.537	1	0	4.499
3	1	3	4	18	2.656	1	0	4.38
3	1	3	3	21	3.046	1	0	4.281
3	1	3	1	21	2.695	1	0	4.281
3	1	3	4	25	3.525	1	0	4.261
3	1	3	4	15	2.431	1	0	4.113
3	1	3	4	17	2.52	1	0	4.092
3	1	3	3	14	2.336	1	0	3.826
3	1	3	4	15	2.329	1	0	3.637
3	1	3	4	22	3.118	1	0	3.587
3	1	3	3	16	2.249	1	0	3.518
3	1	3	3	19	2.854	1	0	3.3
3	1	3	1	13	1.89	1	0	3.181
3	1	3	4	13	2.058	1	0	3.062
3	1	3	3	14	2.217	1	0	2.894
3	1	3	3	11	1.969	1	0	2.894
3	1	3	3	7	1.229	1	0	2.705
3	1	3	4	8	1.539	1	0	2.656
3	1	3	3	12	1.747	1	0	2.586
3	1	3	3	8	1.483	1	0	2.368
3	1	3	3	10	1.675	1	0	2.368
3	1	3	1	12	1.714	1	0	2.368
3	1	3	4	10	1.85	1	0	2.081
3	1	3	3	7	1.348	1	0	1.962
3	1	3	4	6	1.331	1	0	1.913
3	1	3	3	6	1.292	1	0	1.675
3	1	3	5	4	1.093	1	0	1.437
3	1	3	4	2	0.829	1	0	1.1
3	1	3	3	3	0.846	1	0	0.981
1	0	2	0	54	18.779	0	0	18.779
1	0	2	0	34	12.08	0	0	12.08
1	0	2	0	32	11.148	0	0	11.148
1	0	2	0	29	9.929	0	0	9.929
1	0	2	0	26	9.424	0	0	9.424
1	0	2	0	28	9.404	0	0	9.404
1	0	2	0	26	9.186	0	0	9.186
1	0	2	0	25	9.137	0	0	9.137
1	0	2	0	27	8.879	0	0	8.879
1	0	2	0	26	8.829	0	0	8.829
7	4	2	11	86	4.632	4	0	8.76
1	0	2	0	24	8.374	0	0	8.374
1	0	2	0	24	7.779	0	0	7.779
1	0	2	0	22	7.68	0	0	7.68
1	0	2	0	22	7.442	0	0	7.442
3	1	2	2	30	3.557	0	1	7.372
1	0	2	0	22	7.323	0	0	7.323
1	0	2	0	22	7.323	0	0	7.323
1	0	2	0	20	7.224	0	0	7.224
1	0	2	0	21	7.036	0	0	7.036
1	0	2	0	20	6.986	0	0	6.986
1	0	2	0	18	6.888	0	0	6.888
1	0	2	0	19	6.818	0	0	6.818
1	0	2	0	20	6.629	0	0	6.629
1	0	2	0	17	6.6	0	0	6.6
1	0	2	0	17	6.243	0	0	6.243
1	0	2	0	19	6.223	0	0	6.223
1	0	2	0	19	6.223	0	0	6.223
1	0	2	0	18	6.174	0	0	6.174
1	0	2	0	16	6.075	0	0	6.075
1	0	2	0	17	6.005	0	0	6.005
1	0	2	0	16	5.956	0	0	5.956
1	0	2	0	17	5.886	0	0	5.886
1	0	2	0	16	5.837	0	0	5.837
1	0	2	0	17	5.767	0	0	5.767
1	0	2	0	18	5.697	0	0	5.697
1	0	2	0	17	5.529	0	0	5.529
1	0	2	0	16	5.48	0	0	5.48
1	0	2	0	16	5.361	0	0	5.361
1	0	2	0	15	5.312	0	0	5.312
1	0	2	0	14	5.262	0	0	5.262
1	0	2	0	15	5.192	0	0	5.192
1	0	2	0	15	5.192	0	0	5.192
1	0	2	0	14	5.143	0	0	5.143
1	0	2	0	14	5.024	0	0	5.024
1	0	2	0	13	4.618	0	0	4.618
1	0	2	0	12	4.569	0	0	4.569
1	0	2	0	11	4.519	0	0	4.519
1	0	2	0	11	4.519	0	0	4.519
1	0	2	0	13	4.499	0	0	4.499
1	0	2	0	12	4.449	0	0	4.449
4	2	2	7	29	3.164	2	0	4.449
1	0	2	0	12	4.33	0	0	4.33
1	0	2	0	12	4.211	0	0	4.211
1	0	2	0	12	4.211	0	0	4.211
1	0	2	0	12	4.211	0	0	4.211
1	0	2	0	11	4.162	0	0	4.162
1	0	2	0	11	4.043	0	0	4.043
1	0	2	0	11	4.043	0	0	4.043
1	0	2	0	10	3.994	0	0	3.994
1	0	2	0	11	3.924	0	0	3.924
1	0	2	0	11	3.924	0	0	3.924
1	0	2	0	11	3.805	0	0	3.805
1	0	2	0	10	3.756	0	0	3.756
1	0	2	0	10	3.756	0	0	3.756
1	0	2	0	10	3.756	0	0	3.756
1	0	2	0	9	3.707	0	0	3.707
1	0	2	0	11	3.686	0	0	3.686
1	0	2	0	10	3.637	0	0	3.637
1	0	2	0	9	3.587	0	0	3.587
1	0	2	0	10	3.518	0	0	3.518
1	0	2	0	10	3.399	0	0	3.399
1	0	2	0	9	3.349	0	0	3.349
1	0	2	0	9	3.349	0	0	3.349
1	0	2	0	8	3.3	0	0	3.3
1	0	2	0	9	3.23	0	0	3.23
1	0	2	0	9	3.23	0	0	3.23
1	0	2	0	9	3.23	0	0	3.23
1	0	2	0	9	3.23	0	0	3.23
1	0	2	0	9	3.111	0	0	3.111
1	0	2	0	8	3.062	0	0	3.062
1	0	2	0	8	3.062	0	0	3.062
1	0	2	0	8	3.062	0	0	3.062
1	0	2	0	8	3.062	0	0	3.062
1	0	2	0	8	3.062	0	0	3.062
1	0	2	0	8	3.062	0	0	3.062
1	0	2	0	8	2.943	0	0	2.943
1	0	2	0	8	2.943	0	0	2.943
1	0	2	0	7	2.894	0	0	2.894
1	0	2	0	7	2.894	0	0	2.894
1	0	2	0	7	2.894	0	0	2.894
1	0	2	0	8	2.824	0	0	2.824
1	0	2	0	8	2.824	0	0	2.824
1	0	2	0	8	2.824	0	0	2.824
1	0	2	0	7	2.775	0	0	2.775
1	0	2	0	7	2.775	0	0	2.775
1	0	2	0	7	2.656	0	0	2.656
1	0	2	0	7	2.656	0	0	2.656
1	0	2	0	6	2.606	0	0	2.606
1	0	2	0	6	2.606	0	0	2.606
1	0	2	0	7	2.537	0	0	2.537
1	0	2	0	7	2.537	0	0	2.537
1	0	2	0	7	2.537	0	0	2.537
1	0	2	0	7	2.537	0	0	2.537
1	0	2	0	6	2.487	0	0	2.487
1	0	2	0	6	2.487	0	0	2.487
1	0	2	0	6	2.487	0	0	2.487
1	0	2	0	6	2.487	0	0	2.487
1	0	2	0	7	2.418	0	0	2.418
1	0	2	0	6	2.368	0	0	2.368
1	0	2	0	6	2.368	0	0	2.368
1	0	2	0	6	2.368	0	0	2.368
1	0	2	0	6	2.368	0	0	2.368
1	0	2	0	5	2.319	0	0	2.319
1	0	2	0	6	2.249	0	0	2.249
1	0	2	0	6	2.249	0	0	2.249
1	0	2	0	6	2.249	0	0	2.249
1	0	2	0	5	2.2	0	0	2.2
1	0	2	0	5	2.2	0	0	2.2
1	0	2	0	5	2.2	0	0	2.2
1	0	2	0	5	2.2	0	0	2.2
1	0	2	0	6	2.13	0	0	2.13
1	0	2	0	5	2.081	0	0	2.081
1	0	2	0	5	2.081	0	0	2.081
1	0	2	0	5	2.081	0	0	2.081
1	0	2	0	5	2.081	0	0	2.081
1	0	2	0	5	2.081	0	0	2.081
1	0	2	0	5	1.962	0	0	1.962
1	0	2	0	5	1.962	0	0	1.962
1	0	2	0	5	1.962	0	0	1.962
1	0	2	0	5	1.962	0	0	1.962
1	0	2	0	5	1.962	0	0	1.962
1	0	2	0	5	1.962	0	0	1.962
1	0	2	0	5	1.962	0	0	1.962
1	0	2	0	4	1.913	0	0	1.913
1	0	2	0	5	1.843	0	0	1.843
1	0	2	0	5	1.843	0	0	1.843
1	0	2	0	5	1.843	0	0	1.843
1	0	2	0	5	1.843	0	0	1.843
1	0	2	0	4	1.794	0	0	1.794
1	0	2	0	4	1.794	0	0	1.794
1	0	2	0	4	1.794	0	0	1.794
1	0	2	0	4	1.794	0	0	1.794
1	0	2	0	4	1.794	0	0	1.794
1	0	2	0	4	1.794	0	0	1.794
1	0	2	0	5	1.724	0	0	1.724
1	0	2	0	4	1.675	0	0	1.675
1	0	2	0	4	1.675	0	0	1.675
1	0	2	0	4	1.675	0	0	1.675
1	0	2	0	4	1.675	0	0	1.675
1	0	2	0	4	1.675	0	0	1.675
1	0	2	0	4	1.675	0	0	1.675
1	0	2	0	4	1.675	0	0	1.675
3	1	2	2	4	0.75	0	1	1.675
1	0	2	0	3	1.625	0	0	1.625
1	0	2	0	4	1.556	0	0	1.556
1	0	2	0	4	1.556	0	0	1.556
1	0	2	0	4	1.556	0	0	1.556
1	0	2	0	4	1.556	0	0	1.556
1	0	2	0	4	1.556	0	0	1.556
1	0	2	0	4	1.556	0	0	1.556
1	0	2	0	4	1.556	0	0	1.556
1	0	2	0	4	1.556	0	0	1.556
1	0	2	0	4	1.556	0	0	1.556
1	0	2	0	4	1.556	0	0	1.556
1	0	2	0	4	1.556	0	0	1.556
1	0	2	0	3	1.506	0	0	1.506
1	0	2	0	3	1.506	0	0	1.506
1	0	2	0	3	1.506	0	0	1.506
1	0	2	0	3	1.506	0	0	1.506
1	0	2	0	3	1.506	0	0	1.506
1	0	2	0	3	1.506	0	0	1.506
1	0	2	0	4	1.437	0	0	1.437
1	0	2	0	4	1.437	0	0	1.437
1	0	2	0	4	1.437	0	0	1.437
1	0	2	0	4	1.437	0	0	1.437
1	0	2	0	3	1.387	0	0	1.387
1	0	2	0	3	1.387	0	0	1.387
1	0	2	0	3	1.387	0	0	1.387
1	0	2	0	3	1.387	0	0	1.387
1	0	2	0	3	1.387	0	0	1.387
1	0	2	0	3	1.387	0	0	1.387
1	0	2	0	3	1.387	0	0	1.387
1	0	2	0	3	1.387	0	0	1.387
1	0	2	0	3	1.387	0	0	1.387
1	0	2	0	3	1.387	0	0	1.387
1	0	2	0	3	1.387	0	0	1.387
1	0	2	0	3	1.387	0	0	1.387
1	0	2	0	3	1.387	0	0	1.387
1	0	2	0	3	1.387	0	0	1.387
1	0	2	0	3	1.387	0	0	1.387
1	0	2	0	3	1.387	0	0	1.387
1	0	2	0	3	1.268	0	0	1.268
1	0	2	0	3	1.268	0	0	1.268
1	0	2	0	3	1.268	0	0	1.268
1	0	2	0	3	1.268	0	0	1.268
1	0	2	0	3	1.268	0	0	1.268
1	0	2	0	3	1.268	0	0	1.268
1	0	2	0	3	1.268	0	0	1.268
1	0	2	0	3	1.268	0	0	1.268
1	0	2	0	3	1.268	0	0	1.268
1	0	2	0	3	1.268	0	0	1.268
1	0	2	0	3	1.268	0	0	1.268
1	0	2	0	3	1.268	0	0	1.268
1	0	2	0	3	1.268	0	0	1.268
1	0	2	0	3	1.268	0	0	1.268
3	1	2	2	5	0.885	0	1	1.268
1	0	2	0	3	1.268	0	0	1.268
1	0	2	0	3	1.268	0	0	1.268
1	0	2	0	3	1.268	0	0	1.268
1	0	2	0	3	1.268	0	0	1.268
1	0	2	0	2	1.219	0	0	1.219
1	0	2	0	2	1.219	0	0	1.219
1	0	2	0	2	1.219	0	0	1.219
1	0	2	0	2	1.219	0	0	1.219
1	0	2	0	2	1.219	0	0	1.219
1	0	2	0	3	1.149	0	0	1.149
1	0	2	0	3	1.149	0	0	1.149
1	0	2	0	3	1.149	0	0	1.149
1	0	2	0	3	1.149	0	0	1.149
1	0	2	0	2	1.1	0	0	1.1
1	0	2	0	2	1.1	0	0	1.1
1	0	2	0	2	1.1	0	0	1.1
1	0	2	0	2	1.1	0	0	1.1
1	0	2	0	2	1.1	0	0	1.1
1	0	2	0	2	1.1	0	0	1.1
1	0	2	0	2	1.1	0	0	1.1
1	0	2	0	2	1.1	0	0	1.1
1	0	2	0	2	1.1	0	0	1.1
1	0	2	0	2	1.1	0	0	1.1
1	0	2	0	2	1.1	0	0	1.1
1	0	2	0	2	1.1	0	0	1.1
1	0	2	0	2	0.981	0	0	0.981
1	0	2	0	2	0.981	0	0	0.981
1	0	2	0	2	0.981	0	0	0.981
1	0	2	0	2	0.981	0	0	0.981
1	0	2	0	2	0.981	0	0	0.981
1	0	2	0	2	0.981	0	0	0.981
1	0	2	0	2	0.981	0	0	0.981
1	0	2	0	2	0.981	0	0	0.981
1	0	2	0	2	0.981	0	0	0.981
1	0	2	0	2	0.981	0	0	0.981
1	0	2	0	2	0.981	0	0	0.981
1	0	2	0	2	0.981	0	0	0.981
1	0	2	0	2	0.981	0	0	0.981
1	0	2	0	2	0.981	0	0	0.981
1	0	2	0	2	0.862	0	0	0.862
1	0	2	0	2	0.862	0	0	0.862
1	0	2	0	2	0.862	0	0	0.862
1	0	2	0	2	0.862	0	0	0.862
1	0	2	0	2	0.862	0	0	0.862
1	0	2	0	2	0.862	0	0	0.862
1	0	2	0	2	0.862	0	0	0.862
1	0	2	0	2	0.862	0	0	0.862
1	0	2	0	2	0.862	0	0	0.862
1	0	2	0	2	0.862	0	0	0.862
1	0	2	0	2	0.862	0	0	0.862
1	0	2	0	1	0.813	0	0	0.813
1	0	2	0	1	0.813	0	0	0.813
1	0	2	0	1	0.813	0	0	0.813
1	0	2	0	1	0.813	0	0	0.813
1766	706	1341	2275	18758	1222.49	637	65	1724.05			31
56.9677	22.7742	43.2581	73.3871	605.097	39.4351	20.5484	2.09677	55.6145
#Branches	#Junctions	#End-point voxels	#Junction voxels	#Slab voxels	Average Branch Length	#Triple points	#Quadruple points	Maximum Branch Length

## Sheet: AOAH PVN-2
#Branches	#Junctions	#End-point voxels	#Junction voxels	#Slab voxels	Average Branch Length	#Triple points	#Quadruple points	Maximum Branch Length
626	331	228	1095	7496	4.758	301	29	23.159
60	30	26	108	775	5.159	26	4	14.498
50	24	21	92	670	5.282	19	3	13.165
45	22	20	76	496	4.532	18	4	15.764
29	13	17	49	272	3.891	11	2	11.079
31	15	17	43	351	4.468	15	0	10.484
37	19	16	58	381	4.134	18	1	10.643
30	15	15	48	379	4.757	15	0	14.834
25	12	14	35	236	3.826	12	0	8.562
24	11	13	40	444	6.938	9	2	20.593
23	11	13	33	199	3.567	11	0	14.884
26	12	13	46	315	4.859	9	3	11.772
28	14	13	39	302	4.274	13	1	11.317
25	12	12	47	237	3.973	11	0	8.969
18	8	11	26	181	4.017	7	1	10.861
22	11	11	36	195	3.667	11	0	9.761
26	13	11	47	212	3.515	11	2	6.767
21	10	10	37	159	3.23	8	2	13.636
15	6	10	22	175	4.87	4	2	13.418
17	7	10	26	159	3.936	4	3	9.899
22	11	10	36	212	3.958	10	1	9.137
14	6	9	23	134	3.923	5	1	8.107
16	8	8	21	246	5.772	8	0	13.923
11	4	8	20	74	3.083	2	2	6.886
12	5	7	20	151	4.954	3	2	14.904
14	7	7	23	137	3.905	7	0	13.041
11	5	7	15	87	3.308	5	0	9.424
11	5	7	16	107	3.954	5	0	8.85
11	5	7	13	85	3.106	5	0	8.086
14	7	7	18	105	3.059	7	0	6.243
11	5	7	14	75	2.893	5	0	5.431
12	5	7	19	61	2.389	3	2	4.786
9	4	6	8	82	3.528	4	0	9.523
13	6	6	18	102	3.347	4	2	8.948
9	4	6	13	83	3.582	4	0	5.242
7	3	5	5	121	6.448	3	0	29.899
7	3	5	10	131	6.513	3	0	23.623
6	2	5	9	74	4.979	1	1	10.405
7	3	5	10	74	4.224	3	0	8.899
7	3	5	10	72	4.152	3	0	8.374
7	3	5	8	62	3.609	3	0	8.136
9	4	5	17	83	3.96	3	1	7.799
7	3	5	8	76	4.19	3	0	6.223
9	4	5	16	70	3.392	3	1	5.312
7	3	5	9	39	2.577	3	0	4.737
7	3	5	12	29	2.051	3	0	4.737
9	4	5	11	60	2.725	3	1	4.4
7	3	5	8	28	1.88	3	0	3.924
7	3	5	8	38	2.453	3	0	3.875
7	3	5	8	29	1.887	3	0	3.637
8	4	4	16	92	4.552	4	0	15.36
4	1	4	3	56	5.168	0	1	14.666
5	2	4	7	70	5.145	2	0	14.547
4	1	4	6	64	6.101	0	1	12.704
5	2	4	8	67	5.163	2	0	11.604
5	2	4	7	78	5.914	2	0	10.455
5	2	4	2	89	6.211	2	0	9.453
5	2	4	7	41	3.478	2	0	8.542
5	2	4	8	54	4.378	2	0	8.493
5	2	4	6	37	3.12	2	0	8.423
5	2	4	7	48	3.728	2	0	8.353
5	2	4	4	59	4.364	2	0	8.017
5	2	4	4	48	3.78	2	0	7.512
5	2	4	7	33	2.876	2	0	7.393
5	2	4	7	38	3.106	2	0	7.155
4	1	4	8	48	4.888	0	1	7.082
5	2	4	8	55	4.34	2	0	6.917
5	2	4	8	32	2.9	2	0	6.65
5	2	4	4	73	5.431	2	0	6.58
4	1	4	6	22	2.757	0	1	6.481
5	2	4	7	35	2.933	2	0	6.461
5	2	4	5	35	2.733	2	0	6.342
5	2	4	6	51	4.043	2	0	6.005
5	2	4	6	57	4.436	2	0	5.886
4	1	4	7	29	3.111	0	1	5.767
5	2	4	4	41	3.115	2	0	4.786
8	4	4	12	66	3.4	4	0	4.737
5	2	4	7	33	2.709	2	0	4.667
5	2	4	7	42	3.478	2	0	4.569
5	2	4	7	19	1.881	2	0	4.499
5	2	4	7	35	2.991	2	0	4.211
5	2	4	5	22	2.081	2	0	4.162
5	2	4	4	30	2.388	2	0	3.973
7	3	4	15	34	2.548	2	1	3.924
5	2	4	7	26	2.426	2	0	3.637
5	2	4	5	19	1.742	2	0	3.567
5	2	4	9	19	1.986	2	0	3.062
5	2	4	7	23	2.182	2	0	2.894
5	2	4	6	20	1.881	2	0	2.487
5	2	4	5	17	1.651	2	0	2.418
4	1	4	6	12	1.8	0	1	2.368
3	1	3	3	74	8.955	1	0	12.129
3	1	3	4	47	5.473	1	0	11.108
3	1	3	4	37	4.634	1	0	11.079
6	3	3	10	76	4.968	3	0	10.237
3	1	3	4	36	4.499	1	0	9.86
3	1	3	4	36	4.499	1	0	9.691
3	1	3	3	31	4.003	1	0	9.642
3	1	3	3	24	3.373	1	0	8.205
3	1	3	4	49	5.982	1	0	8.086
3	1	3	3	32	4.377	1	0	7.918
3	1	3	3	33	4.116	1	0	7.898
3	1	3	4	22	3.277	1	0	7.75
3	1	3	1	60	7.066	1	0	7.561
3	1	3	3	30	3.828	1	0	7.155
3	1	3	4	32	3.901	1	0	7.036
3	1	3	3	33	4.354	1	0	6.748
3	1	3	1	24	3.062	1	0	6.699
3	1	3	4	24	3.31	1	0	6.293
3	1	3	4	23	3.135	1	0	6.174
3	1	3	3	32	3.901	1	0	6.174
3	1	3	3	29	4.05	1	0	6.075
3	1	3	4	24	3.23	1	0	6.055
3	1	3	4	20	2.966	1	0	6.005
4	2	3	7	42	4.157	1	0	5.935
3	1	3	4	33	4.41	1	0	5.935
3	1	3	3	17	2.663	1	0	5.619
6	3	3	8	37	2.656	3	0	5.599
3	1	3	4	19	2.791	1	0	5.599
3	1	3	4	24	3.31	1	0	5.599
3	1	3	3	18	2.719	1	0	5.5
3	1	3	1	37	4.426	1	0	5.48
3	1	3	3	25	3.23	1	0	5.361
3	1	3	3	35	4.506	1	0	5.192
3	1	3	3	18	2.52	1	0	5.192
3	1	3	3	26	3.207	1	0	4.835
3	1	3	3	18	2.56	1	0	4.786
3	1	3	4	16	2.504	1	0	4.737
3	1	3	3	16	2.13	1	0	4.716
3	1	3	3	33	4.036	1	0	4.667
3	1	3	5	18	2.672	1	0	4.667
3	1	3	4	24	3.191	1	0	4.667
3	1	3	4	23	3.254	1	0	4.618
3	1	3	4	28	3.534	1	0	4.548
6	3	3	10	42	3.011	3	0	4.33
3	1	3	1	13	1.946	1	0	4.33
3	1	3	4	21	3.141	1	0	4.232
3	1	3	3	14	2.177	1	0	4.162
3	1	3	1	21	2.91	1	0	4.162
3	1	3	4	24	3.191	1	0	3.973
3	1	3	1	25	2.999	1	0	3.924
3	1	3	1	22	2.712	1	0	3.924
3	1	3	1	23	2.847	1	0	3.805
3	1	3	4	26	3.462	1	0	3.805
3	1	3	3	19	2.695	1	0	3.686
3	1	3	3	16	2.408	1	0	3.637
3	1	3	3	16	2.289	1	0	3.637
3	1	3	1	17	2.233	1	0	3.468
3	1	3	4	16	2.408	1	0	3.3
3	1	3	3	14	2.018	1	0	3.23
3	1	3	4	15	2.368	1	0	3.062
3	1	3	3	14	2.018	1	0	2.775
3	1	3	1	13	1.89	1	0	2.725
3	1	3	3	11	1.691	1	0	2.537
3	1	3	3	11	1.89	1	0	2.368
3	1	3	4	12	1.843	1	0	2.299
3	1	3	1	7	1.252	1	0	2.249
3	1	3	3	6	1.292	1	0	2.081
3	1	3	3	8	1.404	1	0	1.962
3	1	3	4	10	1.612	1	0	1.724
3	1	3	3	4	1.021	1	0	1.675
3	1	3	1	6	1.021	1	0	1.675
3	1	3	3	6	1.173	1	0	1.675
3	1	3	4	6	1.348	1	0	1.387
3	1	3	4	3	0.981	1	0	1.387
1	0	2	0	62	21.316	0	0	21.316
1	0	2	0	41	14.33	0	0	14.33
1	0	2	0	33	10.96	0	0	10.96
1	0	2	0	29	10.524	0	0	10.524
1	0	2	0	27	9.236	0	0	9.236
1	0	2	0	24	9.207	0	0	9.207
1	0	2	0	20	7.819	0	0	7.819
1	0	2	0	22	7.799	0	0	7.799
1	0	2	0	22	7.68	0	0	7.68
1	0	2	0	21	7.631	0	0	7.631
1	0	2	0	21	7.512	0	0	7.512
1	0	2	0	21	7.393	0	0	7.393
1	0	2	0	18	6.65	0	0	6.65
1	0	2	0	19	6.58	0	0	6.58
1	0	2	0	19	6.461	0	0	6.461
1	0	2	0	18	6.412	0	0	6.412
1	0	2	0	18	6.412	0	0	6.412
1	0	2	0	18	6.293	0	0	6.293
1	0	2	0	17	6.243	0	0	6.243
1	0	2	0	17	6.124	0	0	6.124
1	0	2	0	16	6.075	0	0	6.075
1	0	2	0	18	6.055	0	0	6.055
1	0	2	0	17	6.005	0	0	6.005
1	0	2	0	17	6.005	0	0	6.005
1	0	2	0	16	5.837	0	0	5.837
1	0	2	0	16	5.837	0	0	5.837
1	0	2	0	16	5.599	0	0	5.599
1	0	2	0	15	5.55	0	0	5.55
1	0	2	0	17	5.529	0	0	5.529
1	0	2	0	15	5.431	0	0	5.431
1	0	2	0	14	5.381	0	0	5.381
1	0	2	0	15	5.312	0	0	5.312
1	0	2	0	14	5.262	0	0	5.262
1	0	2	0	15	5.192	0	0	5.192
1	0	2	0	15	5.192	0	0	5.192
1	0	2	0	15	5.192	0	0	5.192
1	0	2	0	14	5.143	0	0	5.143
1	0	2	0	15	5.073	0	0	5.073
1	0	2	0	15	5.073	0	0	5.073
1	0	2	0	13	4.856	0	0	4.856
1	0	2	0	12	4.807	0	0	4.807
3	1	2	2	15	1.922	0	1	4.786
1	0	2	0	13	4.737	0	0	4.737
1	0	2	0	13	4.737	0	0	4.737
1	0	2	0	13	4.618	0	0	4.618
1	0	2	0	13	4.499	0	0	4.499
1	0	2	0	12	4.449	0	0	4.449
1	0	2	0	12	4.449	0	0	4.449
1	0	2	0	12	4.449	0	0	4.449
1	0	2	0	12	4.449	0	0	4.449
1	0	2	0	12	4.33	0	0	4.33
1	0	2	0	12	4.211	0	0	4.211
1	0	2	0	11	4.162	0	0	4.162
1	0	2	0	12	4.092	0	0	4.092
1	0	2	0	11	4.043	0	0	4.043
1	0	2	0	10	3.994	0	0	3.994
1	0	2	0	12	3.973	0	0	3.973
1	0	2	0	9	3.826	0	0	3.826
3	1	2	2	15	1.922	0	1	3.805
1	0	2	0	10	3.756	0	0	3.756
1	0	2	0	10	3.756	0	0	3.756
1	0	2	0	10	3.756	0	0	3.756
1	0	2	0	10	3.756	0	0	3.756
1	0	2	0	10	3.756	0	0	3.756
1	0	2	0	9	3.707	0	0	3.707
1	0	2	0	10	3.637	0	0	3.637
1	0	2	0	10	3.637	0	0	3.637
1	0	2	0	10	3.637	0	0	3.637
1	0	2	0	10	3.637	0	0	3.637
1	0	2	0	10	3.637	0	0	3.637
1	0	2	0	10	3.637	0	0	3.637
1	0	2	0	10	3.637	0	0	3.637
1	0	2	0	9	3.587	0	0	3.587
1	0	2	0	9	3.587	0	0	3.587
1	0	2	0	10	3.518	0	0	3.518
1	0	2	0	10	3.518	0	0	3.518
1	0	2	0	8	3.419	0	0	3.419
1	0	2	0	9	3.349	0	0	3.349
1	0	2	0	9	3.349	0	0	3.349
1	0	2	0	9	3.349	0	0	3.349
3	1	2	2	12	1.595	0	1	3.23
1	0	2	0	8	3.181	0	0	3.181
1	0	2	0	10	3.161	0	0	3.161
3	1	2	2	10	1.364	0	1	3.111
1	0	2	0	8	3.062	0	0	3.062
1	0	2	0	8	3.062	0	0	3.062
1	0	2	0	8	3.062	0	0	3.062
1	0	2	0	8	3.062	0	0	3.062
1	0	2	0	8	3.062	0	0	3.062
1	0	2	0	8	2.943	0	0	2.943
1	0	2	0	8	2.943	0	0	2.943
1	0	2	0	8	2.943	0	0	2.943
1	0	2	0	8	2.943	0	0	2.943
1	0	2	0	7	2.894	0	0	2.894
1	0	2	0	7	2.894	0	0	2.894
1	0	2	0	8	2.824	0	0	2.824
1	0	2	0	8	2.824	0	0	2.824
1	0	2	0	8	2.824	0	0	2.824
1	0	2	0	8	2.824	0	0	2.824
1	0	2	0	8	2.824	0	0	2.824
1	0	2	0	7	2.775	0	0	2.775
1	0	2	0	7	2.775	0	0	2.775
1	0	2	0	7	2.775	0	0	2.775
1	0	2	0	7	2.775	0	0	2.775
3	1	2	2	9	1.229	0	1	2.705
1	0	2	0	7	2.656	0	0	2.656
1	0	2	0	7	2.656	0	0	2.656
1	0	2	0	7	2.656	0	0	2.656
1	0	2	0	7	2.656	0	0	2.656
1	0	2	0	7	2.656	0	0	2.656
1	0	2	0	6	2.606	0	0	2.606
1	0	2	0	6	2.606	0	0	2.606
1	0	2	0	6	2.606	0	0	2.606
1	0	2	0	6	2.606	0	0	2.606
1	0	2	0	6	2.487	0	0	2.487
1	0	2	0	6	2.487	0	0	2.487
1	0	2	0	6	2.487	0	0	2.487
1	0	2	0	6	2.487	0	0	2.487
1	0	2	0	6	2.487	0	0	2.487
1	0	2	0	6	2.487	0	0	2.487
1	0	2	0	6	2.487	0	0	2.487
1	0	2	0	6	2.487	0	0	2.487
1	0	2	0	6	2.368	0	0	2.368
1	0	2	0	6	2.368	0	0	2.368
1	0	2	0	6	2.368	0	0	2.368
1	0	2	0	6	2.368	0	0	2.368
1	0	2	0	6	2.368	0	0	2.368
3	1	2	2	8	1.212	0	1	2.368
1	0	2	0	6	2.368	0	0	2.368
1	0	2	0	6	2.368	0	0	2.368
1	0	2	0	5	2.319	0	0	2.319
1	0	2	0	6	2.249	0	0	2.249
1	0	2	0	6	2.249	0	0	2.249
1	0	2	0	6	2.249	0	0	2.249
1	0	2	0	6	2.249	0	0	2.249
1	0	2	0	5	2.2	0	0	2.2
1	0	2	0	6	2.13	0	0	2.13
1	0	2	0	5	2.081	0	0	2.081
1	0	2	0	5	2.081	0	0	2.081
1	0	2	0	5	2.081	0	0	2.081
1	0	2	0	4	2.032	0	0	2.032
1	0	2	0	6	2.011	0	0	2.011
1	0	2	0	5	1.962	0	0	1.962
1	0	2	0	5	1.962	0	0	1.962
1	0	2	0	5	1.962	0	0	1.962
1	0	2	0	5	1.962	0	0	1.962
3	1	2	2	5	0.846	0	1	1.962
1	0	2	0	5	1.962	0	0	1.962
1	0	2	0	5	1.962	0	0	1.962
1	0	2	0	5	1.962	0	0	1.962
1	0	2	0	5	1.962	0	0	1.962
1	0	2	0	5	1.962	0	0	1.962
1	0	2	0	5	1.962	0	0	1.962
1	0	2	0	4	1.913	0	0	1.913
1	0	2	0	4	1.913	0	0	1.913
1	0	2	0	4	1.913	0	0	1.913
1	0	2	0	4	1.913	0	0	1.913
1	0	2	0	4	1.913	0	0	1.913
1	0	2	0	5	1.843	0	0	1.843
1	0	2	0	5	1.843	0	0	1.843
1	0	2	0	5	1.843	0	0	1.843
1	0	2	0	5	1.843	0	0	1.843
1	0	2	0	5	1.843	0	0	1.843
1	0	2	0	4	1.794	0	0	1.794
1	0	2	0	4	1.794	0	0	1.794
1	0	2	0	4	1.794	0	0	1.794
1	0	2	0	4	1.794	0	0	1.794
1	0	2	0	4	1.794	0	0	1.794
1	0	2	0	5	1.724	0	0	1.724
1	0	2	0	4	1.675	0	0	1.675
1	0	2	0	4	1.675	0	0	1.675
1	0	2	0	4	1.675	0	0	1.675
1	0	2	0	4	1.675	0	0	1.675
1	0	2	0	4	1.675	0	0	1.675
1	0	2	0	4	1.675	0	0	1.675
1	0	2	0	4	1.675	0	0	1.675
1	0	2	0	4	1.675	0	0	1.675
1	0	2	0	4	1.675	0	0	1.675
1	0	2	0	4	1.675	0	0	1.675
1	0	2	0	4	1.675	0	0	1.675
1	0	2	0	4	1.556	0	0	1.556
1	0	2	0	4	1.556	0	0	1.556
1	0	2	0	4	1.556	0	0	1.556
1	0	2	0	4	1.556	0	0	1.556
1	0	2	0	4	1.556	0	0	1.556
1	0	2	0	4	1.556	0	0	1.556
1	0	2	0	4	1.556	0	0	1.556
1	0	2	0	4	1.556	0	0	1.556
1	0	2	0	4	1.556	0	0	1.556
1	0	2	0	3	1.506	0	0	1.506
1	0	2	0	3	1.506	0	0	1.506
1	0	2	0	3	1.506	0	0	1.506
1	0	2	0	3	1.506	0	0	1.506
1	0	2	0	3	1.506	0	0	1.506
1	0	2	0	3	1.506	0	0	1.506
1	0	2	0	4	1.437	0	0	1.437
1	0	2	0	4	1.437	0	0	1.437
1	0	2	0	4	1.437	0	0	1.437
1	0	2	0	4	1.437	0	0	1.437
1	0	2	0	4	1.437	0	0	1.437
1	0	2	0	3	1.387	0	0	1.387
1	0	2	0	3	1.387	0	0	1.387
1	0	2	0	3	1.387	0	0	1.387
1	0	2	0	3	1.387	0	0	1.387
1	0	2	0	3	1.387	0	0	1.387
1	0	2	0	3	1.387	0	0	1.387
1	0	2	0	3	1.387	0	0	1.387
1	0	2	0	3	1.387	0	0	1.387
1	0	2	0	3	1.387	0	0	1.387
1	0	2	0	3	1.387	0	0	1.387
1	0	2	0	3	1.387	0	0	1.387
1	0	2	0	3	1.387	0	0	1.387
1	0	2	0	3	1.387	0	0	1.387
1	0	2	0	3	1.268	0	0	1.268
1	0	2	0	3	1.268	0	0	1.268
1	0	2	0	3	1.268	0	0	1.268
1	0	2	0	3	1.268	0	0	1.268
1	0	2	0	3	1.268	0	0	1.268
1	0	2	0	3	1.268	0	0	1.268
1	0	2	0	3	1.268	0	0	1.268
1	0	2	0	3	1.268	0	0	1.268
1	0	2	0	3	1.268	0	0	1.268
1	0	2	0	3	1.268	0	0	1.268
1	0	2	0	3	1.268	0	0	1.268
1	0	2	0	3	1.268	0	0	1.268
1	0	2	0	3	1.268	0	0	1.268
1	0	2	0	3	1.268	0	0	1.268
1	0	2	0	2	1.219	0	0	1.219
1	0	2	0	2	1.219	0	0	1.219
1	0	2	0	2	1.219	0	0	1.219
1	0	2	0	2	1.219	0	0	1.219
1	0	2	0	2	1.219	0	0	1.219
1	0	2	0	3	1.149	0	0	1.149
1	0	2	0	3	1.149	0	0	1.149
1	0	2	0	3	1.149	0	0	1.149
1	0	2	0	2	1.1	0	0	1.1
1	0	2	0	2	1.1	0	0	1.1
1	0	2	0	2	1.1	0	0	1.1
1	0	2	0	2	1.1	0	0	1.1
1	0	2	0	2	1.1	0	0	1.1
1	0	2	0	2	1.1	0	0	1.1
1	0	2	0	2	1.1	0	0	1.1
1	0	2	0	2	1.1	0	0	1.1
1	0	2	0	2	1.1	0	0	1.1
1	0	2	0	2	1.1	0	0	1.1
1	0	2	0	2	1.1	0	0	1.1
1	0	2	0	2	1.1	0	0	1.1
1	0	2	0	2	0.981	0	0	0.981
1	0	2	0	2	0.981	0	0	0.981
1	0	2	0	2	0.981	0	0	0.981
1	0	2	0	2	0.981	0	0	0.981
1	0	2	0	2	0.981	0	0	0.981
1	0	2	0	2	0.981	0	0	0.981
1	0	2	0	2	0.981	0	0	0.981
1	0	2	0	2	0.981	0	0	0.981
1	0	2	0	2	0.981	0	0	0.981
1	0	2	0	2	0.981	0	0	0.981
1	0	2	0	2	0.981	0	0	0.981
1	0	2	0	2	0.981	0	0	0.981
1	0	2	0	2	0.981	0	0	0.981
1	0	2	0	2	0.981	0	0	0.981
1	0	2	0	2	0.981	0	0	0.981
1	0	2	0	2	0.981	0	0	0.981
1	0	2	0	2	0.981	0	0	0.981
1	0	2	0	2	0.981	0	0	0.981
1	0	2	0	2	0.981	0	0	0.981
1	0	2	0	2	0.981	0	0	0.981
1	0	2	0	2	0.981	0	0	0.981
3	1	2	2	3	0.694	0	1	0.981
1	0	2	0	2	0.981	0	0	0.981
1	0	2	0	2	0.981	0	0	0.981
1	0	2	0	2	0.981	0	0	0.981
1	0	2	0	2	0.981	0	0	0.981
1	0	2	0	2	0.981	0	0	0.981
1	0	2	0	2	0.862	0	0	0.862
1	0	2	0	2	0.862	0	0	0.862
1	0	2	0	2	0.862	0	0	0.862
1	0	2	0	2	0.862	0	0	0.862
1	0	2	0	2	0.862	0	0	0.862
1	0	2	0	2	0.862	0	0	0.862
1	0	2	0	2	0.862	0	0	0.862
1	0	2	0	2	0.862	0	0	0.862
1	0	2	0	1	0.813	0	0	0.813
1	0	2	0	1	0.813	0	0	0.813
1	0	2	0	1	0.813	0	0	0.813
1	0	2	0	1	0.813	0	0	0.813
1	0	2	0	1	0.813	0	0	0.813
1	0	2	0	1	0.813	0	0	0.813
1	0	2	0	1	0.813	0	0	0.813
1	0	2	0	1	0.813	0	0	0.813
1	0	2	0	1	0.813	0	0	0.813
1	0	2	0	1	0.813	0	0	0.813
1	0	2	0	1	0.813	0	0	0.813
1	0	2	0	1	0.813	0	0	0.813
1	0	2	0	1	0.813	0	0	0.813
1	0	2	0	1	0.813	0	0	0.813
1	0	2	0	1	0.813	0	0	0.813
1	0	2	0	1	0.813	0	0	0.813
2231	900	1667	2972	22033	1365.69	807	88	1986.2		39
57.2051	23.0769	42.7436	76.2051	564.949	35.0176	20.6923	2.25641	50.9281
#Branches	#Junctions	#End-point voxels	#Junction voxels	#Slab voxels	Average Branch Length	#Triple points	#Quadruple points	Maximum Branch Length

[truncated: 5 more sheets: AOAH PVN-3, AOAH PVN-4, AOAH PVN-5, AOAH PVN-6, AOAH PVN-7]
